# Supplementary material for: Triglyceride glucose-waist circumference, a novel and effective predictor of diabetes in first-degree relatives of type 2 diabetes patients: cross-sectional and prospective cohort study
Source: J Transl Med. 2016 Sep 7;14(1):260. doi: 10.1186/s12967-016-1020-8 (PMC5015232; doi:10.1186/s12967-016-1020-8)
Supplement: Supplementary file 1 — 10.1186/s12967-016-1020-8 Clinical dataset. [file 12967_2016_1020_MOESM1_ESM.xlsx]

## Sheet: cross-sectional
sex	age	diagnosis	SBP	DBP	Height	Weight	WC	Hip	BMI	TG	TC	HDL	LDL	G0	G30	G60	G120	G180	INS0	INS30	INS60	INS120	INS180	HBA1C
1	18	1	105	60	160	52	65	83	20.43	0.91	3.69	1.56	2.01	4.3	8.8	10.1	7.1	5.8	13.36	86.86	163.45	125.9	79.79	5.6
1	18	1	115	70	161	65	76	93	25.23	1.01	4.08	1.12	2.59	4.7	7.3	7.1	6.2	2.9	15.3		152.8	122	24.5	4.8
0	18	3	110	70	165	73	73	84	26.83	0.88	3.4	1.08	1.81	5.5	9.2	7.5	7.9	4.6	7.8	96.92	105.9	119.98	34.35	5.3
1	18	3	120	70	162	67	75	93	25.34	1.12	3.94	1.33	2.39	5.7	9.7	9.9	9.9	8.3	16.75	66.36	88.15	84.11	85.27	5.5
0	18	1	130	85	165	65	75	96	23.81	1.52	4.43	1.08	2.8	4.7	9.4	7.8	5	3.8	9.9	140.9	133.4	23.5	12.1	6.1
0	18	1	160	80	184	111	92	101	32.74	1.04	4.66	1.24	3.19	4.03	8.97	7.91	4.67	3.34	10.07	121.71	125.89	65.32	20.07	6.2
1	18	1	100	55	161	53	64	84	20.51	0.86	3.78	1.58	2.05	4.26	8.82	10.11	7.05	5.84	13.39	86.89	163.46	125.87	79.82	5.7
1	18	1	115	65	160	65	79	93	25.2	1.02	4.07	1.13	2.66	4.65	7.31	7.1	6.23	2.9	15.25		152.81	122.04	24.47	4.7
1	19	3	130	70	149	55	135	160	24.65	0.88	3.23	1.39	1.64	4.8	9.6	9.7	7.9	2.8	6.91	91.19	85.47	71.61	13.72	5.8
1	19	1	110	70	174	68	70	96	22.6	0.49	2.83	1.29	1.37	4	6.7	6.5	6.5	3.9	13.5	79.8	54.8	104	23.6	5.2
0	19	1	105	75	169	61	79	104	21.47	0.56	4.63	2.11	2.27	3.97	7.69	4.99	4.01	3.71	13.2	47.4	18.3	14.3	9.7	5.1
0	19	6	125	75	163	80	93	100	30.04	1.32	4.76	1.25	2.59	7.45	11.74	19.77	16.23	11.26	18.3	25	46.9	43.8	32.2	6.1
0	19	6	130	75	161	79	117	119	30.37	2.08	5.47	1.11	4.06	7.6	12.1	17	14.4	8.8	30.22	35.03	52.61	73.71	42.71	6.4
0	19	1	110	70	175	60	76	97	19.72	3.81	0.49	1.43	1.89	4.9	7.7	9.1	4.3	3.8						4.7
1	19	3	135	75	49	6	141	160	24.57	0.89	3.27	1.32	1.68	4.81	9.58	9.68	7.86	2.75	6.94	91.21	85.51	71.58	13.67	5.7
1	19	3	125	70	52	7	146	160	24.64	0.96	3.13	1.37	1.74	4.79	9.59	9.69	7.85	2.78	6.93	91.19	85.43	71.63	13.7	5.8
1	20	3	106	76	179	62	107	123	19.38	0.66	4.25	2.15	2.1	4.8	7.3	10.6	7.8	6	8.83	54.43	105.89	88.18	65.89	4.8
0	20	1	120	75	182	75	65	82	22.5	0.77	3.26	1.2	1.79	4.7	6.4	12.6	5.1	3.8	5.7	10.1	78.4	44.5	11.3	5.9
0	20	1	160	90	165	85	91	95	31.1	0.89	3.74	1.14	1.8	4.7	7.7	8.7	4.8	3.6	19.01	104.01		73.47	17.6	5.9
1	20	1	120	75	156	45	79	96	18.43	1.09	4.57	1.45	2.94	4.4	6.8	6.8	6.4	6.2	5.67	32.67	14.14	30.91	27.3	4.5
1	21	1	105	65	155	50	76	92	20.83	0.73	4.49	2.03	2.66	5	7.3	6.6	5.5	4.1	13.1	53.5	50.4	60.7	19.4	5
1	22	1	100	70	159	71	88	114	28.13	0.89	4.27	1.19	2.53	5.08	7.11	5.12	5.6	4.42	77.6	137.3	50.4	84.5	25.2	5.6
1	22	1	100	55	164	54	78	96	20.2	0.64	3.72	1.58	2.14	4.6	7.4	6.9	5.2	3.7	8	72.42	67.13	40.69	12.04	5.6
1	22	1	105	60	168	62	84	98	21.87	0.8	4.53	1.27	2.95	4.6	8.8	6.6	6.4	3.1	8.14		74.16	63.44	16.05	5.2
1	22	1	105	60	173	64	67	86	21.34	0.36	3.22	1.47	1.92	5	10.7	10.2	6.7	4.8	7.37	112.09	84.65	45.3	10.46	5.7
0	22	1	125	85	177	78	85	97	24.91	0.61	4.63	1.53	2.37	5.8	8.5	7.4	7.5	5.8	3.88	51.03	40.3	31.15	7.21	6.4
0	22	1	110	80	150	42	73	92	18.52	0.65	4.91	1.98	2.63	4.2	7.7	7.9	6.7	3.5	15.33	61.2	73.39	47.42	12.82	5.3
0	22	1	139	89	154	63	103	112	26.49	0.74	5.73	1.28	3.52	4.7	8.6	4.8	3.9	4.5	14.6	86.7	51.4	20.3	18	5
0	22	1	105	70	165	55	75	95	20.18	0.79	3.87	1.47	2.22	4.8	6.5	5.6	4.8	4.5	7.78	30.15	36.96	39.8	21.63	5.3
0	22	1	120	75	153	47	81	98	19.88	0.81	3.14	0.91	2.02	3.9	6.6	4.5	4.3	3.5	5.7	78.7	97.1	11.2	7.6	5.6
1	22	1	100	70	147	61	78	101	28.13	0.89	4.27	1.19	2.53	5.08	7.11	5.12	5.6	4.42	77.6	137.3	50.4	84.5	25.2	5.6
0	22	1	100	70	182	85	85	97	25.54	1.06	3.92	1.25	2.4	4.9	9	8.9	5.8	3.9	9.04	116.26	61.29	22.49	9.8	5.6
0	22	3	115	80	166	93	104	109	33.63	1.69	4.78	1.16	2.52	4.44	9.58	14.4	8.22	3.3	15.3	31.5	43.5	88.6	53.6	5.7
1	22	5	110	70	151	43	87	111	18.73	1.76	5.63	1.82	3.47	5.5	10.2	15	12.5	10.5	11.26	78.65	110.56	109.96	55.44	5.5
1	22	1	110	65	162	53	69	96	20.21	0.72	3.73	1.48	2.13	4.65	7.37	6.9	5.18	3.66	7.97	72.37	67.08	40.67	12.02	5.5
1	22	1	115	65	171	64	76	99	21.95	0.75	4.57	1.22	2.92	4.57	8.82	6.65	6.36	3.05	8.15	160	74.18	63.47	16.05	5.1
0	22	1	110	60	183	60	76	89	18.16	0.48	3.26	2.04	1.23	5.57	7.36	8.2	5.88	4.11	3.1	17.46	42.57	34.57	11.24	5.2
1	22	1	100	65	161	72	98	112	27.91	0.85	4.28	1.29	2.47	5.03	7.14	5.15	5.56	4.39	77.6	137.3	50.38	84.55	25.22	5.7
1	22	1	105	60	164	55	76	96	20.4	0.65	3.79	1.49	2.04	4.63	7.37	6.85	5.22	3.74	8.04	72.39	67.1	40.68	12.01	5.7
1	22	1	105	65	173	66	91	99	21.89	0.86	4.62	1.28	3.05	4.64	8.8	6.56	6.4	3.06	8.11		74.11	63.42	16.08	5.2
0	23	1	110	70	182	60	74	90	18.01	0.41	3.28	2.11	1.23	5.6	7.4	8.2	5.9	4.1	3.13	17.48	42.62	34.54	11.29	5.3
1	23	1	110	70	178	64	86	105	20.08	0.46	3.78	1.63	2.1	4.7	6.9	6.6	5.7	5	4.1	35.74	43.32	28.43	9.44	5.2
1	23	1	100	55	162	52	68	87	19.88	0.51	4.71	1.71	2.82	4.2	7.8	4.2	5.3	2.2	2.86	110.13	54.97	58.24	8.52	5.5
1	23	1	110	70	158	50	73	100	20	0.99	3.78	1.67	2.01	4	8	7.7	5.5	5.4	8.6	31.7	39.1	37.7	22.5	5
1	23	1	90	65	155	67	94	112	27.89	0.98	4.21	1.11	2.49	5.09	7.09	5.15	5.6	4.44	77.62	137.32	50.36	84.53	25.15	5.7
0	23	1	105	70	180	59	72	90	18.08	0.36	3.31	2.07	1.33	5.6	7.44	8.18	5.92	4.07	3.11	17.53	42.63	34.59	11.34	5.3
1	24	1	90	60	159	53	77	98	21.03	1.28	0.81	1.36	2.7	5.3	7.2	7.6	5.6	6	10.14	44.43	48.41	36.08	25.2	5.2
0	24	1	115	85	179	95	99	106	29.7	3.71	5.86	0.91	3.88	4.9	9.2	11	4.9	3	39.32	155.8	160	160	53.5	5.1
1	24	1	95	60	164	55	75	93	20.45	0.72	4.85	1.99	2.85	5.3	8.4	5.7	5.1	5	14.45	30.47	59.2	51.68	29.34	5.4
0	24	1	130	80	165	51	82	102	18.72	0.86	4.93	2.37	2.05	5.6	9.4	9.5	5.5	4	12.7	32.9	96.9	41	6.9	5.5
1	24	1	106	71	151	50	85	102	21.88	1.02	3.89	0.83	2.68	5.9	11.1	9.1	3.5	3.3	4.6	16.2	46.01	12.5	12.1	5.5
1	24	1	110	70	157	74	73	97	30.12	1.08	5.33	1.36	3.6	5.7	12.6	11.3	6.7	5.2	19.3	148.4	160	107.1	51.5	5.4
1	24	1	105	70	167	61	79	97	21.8	1.19	5.05	1.41	3.11	5.3	8.5	8.2	5.9	4.1	11.54	73	129.2	59.7	21.7	4.8
0	24	1	120	80	180	96	99	105	29.68	3.72	5.82	0.99	3.93	4.88	9.22	10.98	4.85	2.99	39.32	155.83	160	160.03	53.45	5.2
1	24	1	95	60	164	77	82	103	28.52	1.07	4.63	1.69	2.68	5.23	7.51	4.25	6.63	4.07	11.34	76	17.24	40.65	12.43	5
1	24	1	95	65	160	54	73	97	21.05	1.2	0.81	1.34	2.68	5.31	7.21	7.58	5.57	5.99	10.11	44.46	48.43	36.05	25.24	5.1
0	24	1	115	90	181	98	108	107	29.98	3.75	5.77	0.87	3.8	4.88	9.24	11.01	4.93	2.98	39.34	155.85	159.98	160.02	53.51	5
1	25	1	100	65	165	78	87	102	28.6	0.97	4.66	1.73	2.77	5.2	7.5	4.3	6.6	4.1	11.3	76	17.2	40.7	12.4	4.9
1	25	3	120	80	165	96	103	110	35.32	2.14	4.85	1.78	2.7	5.6	8.8	6.5	8	4.4	26.9	13.4	46.9	82.9	18.4	4.9
0	25	1	96	70	152	46	78	94	19.84	0.57	3.44	1.53	1.67	4.9	7.2	8.5	6	3.7	7.25	37.77	91.42	62.83	10.18	5.5
1	25	1	95	65	166	66	90	99	24	0.71	3.66	1.44	2.13	5.1	8.1	6.3	5.9	4.5	14.18	119.11	57.17	57.98	14.02	5
1	25	1	100	70	174	65	65	88	21.59	0.72	3.96	1.52	2.29	4.6	9.4	9.2	5.9	2.5	7.14	46.05	148.43	44.06	24.24	5.4
1	25	1	100	70	174	54	66	89	17.8	0.8	5.45	1.75	2.67	5.4	9.2	8.7	6.7	4.1	5.08	102.32	115.2	145.06	24.5	5.4
0	25	1	108	70	169	48	89	109	16.69	0.84	3.09	1.36	1.74	4.5	8.2	7.2	5.1	4.5	5.56	41.47	49.99	23.78	11.9	4.9
0	25	1	115	70	174	77	76	94	25.54	0.84	4.94	1.38	3.05	4.6	7.8	8.6	7	2.8	6.94	44.21	46.4	49	8.05	5.1
0	25	1	146	105	170	85	84	92	29.39	1.69	4.07	0.72	2.85	4.7	10.9	6.6	4.5	4.4	28.39		71.5	47.14	47.47	5.5
0	25	1	100	70	160	0	0	89		2.28	7.68	2.54	4.77	3.9	7.8	6.5	6.4	6.3	6.91	79.18	59.45	37.14	27.63	5.3
1	25	1	90	60	160	53	72	99	21.02	1.19	0.73	1.33	2.77	5.28	7.25	7.55	5.56	6.02	10.15	44.48	48.44	36.13	25.25	5.1
1	25	3	125	85	163	94	97	109	35.25	2.21	4.89	1.77	2.78	5.61	8.84	6.47	8	4.42	26.91	13.43	46.88	82.86	18.38	4.9
1	25	1	105	65	164	77	88	102	28.79	1	4.64	1.7	2.75	5.18	7.5	4.35	6.62	4.15	11.33	76.05	17.17	40.71	12.43	4.8
1	25	3	125	80	170	102	114	111	35.15	2.05	4.8	1.69	2.62	5.62	8.83	6.55	7.95	4.4	26.86	13.4	46.89	82.85	18.36	5
0	26	1	120	80	161	49	79	95	18.96	0.58	3.92	0.75	2.18	5.1	8.9	9.9	6.3	3.9	5.7	33.9	36.6	25.7	7.7	5.1
1	26	1	100	60	157	47	74	99	19.07	0.62	3.93	1.6	1.79	4.9	9.1	6.7	5.4	3.9	7.49	66.01	71.88	57.03	19.22	5.5
1	26	1	90	65	179	72	85	103	22.52	0.73	4.19	0.68	2.18	4.9	5.8	4.6	4.8	4.2	9.1	29.3	25.5	23.3	16.3	5
1	26	1	100	60	158	56	76	88	22.6	0.76	3.38	1.13	2.11	5.6	9.6	7	6.6	4.9	10.43	103.31	121.47	89.8	27.77	4.8
1	26	1	120	80	170	70	80	89	24.14	0.77	7.08	1.4	4.45	5.6	8.3	7.7	7.6	7.1	8.22	60.55	32.39	27.83	23.63	5.7
0	26	1	113	57	154	47	82	98	19.96	0.8	3.69	1.47	2.07	5.1	8.8	9.4	7	3.7	7.2	28.4	26.4	41.4	10	4.6
1	26	3	90	60	172	74	74	92	25.09	0.91	4.67	1.54	2.71	4.42	6.52	10.35	8.78	5.77	8.82	11.8	75.1	110.6	33.4	5.1
1	26	2	135	82	160	56	72	90	21.75	0.94	7.03	2.04	4.48	6.1	9	8.5	7.2	6.2	5.4	19.61	22.81	87.87	27.42	5.8
1	26	1	90	60	153	59	75	93	25.07	1.17	3.25	1.16	1.71	4.28	6.67	8.24	6.9	4.32	17.05	93.7	96.9	49.4	34.7	4.7
0	26	1	120	80	154	55	83	94	23.18	1.98	6.64	1.35	4.16	5	9.7	11.7	7.6	4.8	11.94	85.06			109.38	5
1	26	2	101	65	178	71	88	103	22.48	5.24	6.45	1.68	3.38	6.1	9	10.5	6.5	5.7	20.9	130		92.6	36.3	5
1	27	1	90	50	180	73	76	96	22.47	0.52	3.9	1.51	2.12	4.9	10.2	11.4	6.3	3.5	6.26	21.99	33.17	25.49	10.8	5.5
1	27	1	95	65	157	55	65	91	22.11	0.53	4.12	1.47	2.3	3.95	5.06	5.27	4.74	2.29	16.61	29.4	23.1	20.7	8.2	5.5
0	27	1	120	75	164	56	86	104	20.81	0.65	3.02	1.36	1.81	4.9	9.5	7.4	5.8	3.3	5.12	6.21	50.49	43.65	6.24	6.3
1	27	1	111	61	148	45	75	102	20.58	0.75	3.35	0.65	1.73	4.7	7	3.9	3.5	3.7	8.8	20.1	24.3	19.6	6	4.9
0	27	1	100	70	169	77	102	116	27.04	0.92	4.3	1.67	2.26	5.3	6.9	5.8	3.9	3.8	9.74	64.28	46.64	10.1	8.77	4.9
0	27	1	100	65	180	79	86	93	24.46	1.11	6.25	1.38	3.43	4.9	8.7	8.3	6.7	5.2	4.28	71.51	59.51	49.22	15.3	5.2
0	27	1	110	80	163	51	70	91	19.13	1.72	4.35	1.13	2.11	5.4	8.4	8.8	5.3	2.8	14.55	56.25	84.83	45.16	16.6	5.8
0	27	1	130	75	160	68	78	91	26.53	2.06	4.74	1.41	2.94	5.3	9.7	7.8	6.4	3.9	14.7	150.34	56.54	37.2	13.57	5.5
1	27	1	90	65	176	69	86	97	22.4	0.46	3.9	1.52	2.04	4.86	10.25	11.4	6.28	3.55	6.23	22.01	33.15	25.51	10.84	5.6
1	27	1	85	50	181	73	67	96	22.46	0.61	3.86	1.59	2.13	4.94	10.18	11.4	6.3	3.52	6.21	22.01	33.18	25.54	10.75	5.6
1	28	1	101	69	167	52	64	92	18.67	0.26	3.4	1.65	1.9	4.2	8.2	9.3	7.1	4.7						5.1
0	28	1	105	65	169	66	91	105	22.95	0.55	4.12	2.07	2.13	4.9	10.2	10.7	6.2	5	4.28	45.42	67.42	33.37	13.74	5.1
0	28	1	130	75	151	49	85	101	21.63	1.44	3.59	0.96	2.09	4.8	7	6.8	5.1	3.6	4.4	24.7	44.3	22.9	7.8	5.5
0	28	1	115	85	180	73	93	100	22.49	1.51	4.6	1.14	3.11	4.6	10	7.5	4.5	3.7	9.67	46.59	52.33	19.45	10.89	5.1
1	29	1	105	60	166	54	75	89	19.69	0.38	2.51	1.44	1.98	4.9	8.7	7.7	6.8	3.6	6.25	84.99	64.54	49.97	9.03	5.4
1	29	1	112	78	172	78	83	94	26.45	0.84	4.02	1.64	2.27	5.1	8.7	7.4	6.6	5	14.02	107.1		153.61	40.58	5.6
1	29	1	117	80	155	45	77	106	18.59	0.84	4.85	0.85	2.27	5.6	8.9	7.3	4.4	2.7	8.5	46.6	76.1	22.6	13.9	4.8
1	29	1	115	80	157	49	71	94	19.72	0.9	5.29	2.23	2.77	5.9	8.9	7.9	6.6	5.8	6.64	33.1	25.32	37.32	67.47	5.5
0	29	6	140	95	154	72	94	101	30.28	1.12	4.8	1.52	3.15	7.7	12.9	14.9	14.1	9.9	14.43	27.57	48.31	47.97	34.84	7.4
0	29	1	115	60	164	62	76	90	22.99	1.41	4.2	1.25	2.34	5.4	12	12	6.2	3.2	4.76	60.09	53.85	27.4	9.28	5
0	29	5	125	80	154	57	97	110	23.99	1.42	4.53	1.36	3.83	7.5	12.2	15.3	11.4	6.3	17.16	43.25	113.86	130.75	39.83	7.1
0	29	3	135	92	150	65	85	94	28.7	1.47	3.75	1.32	1.62	5.4	8.5	7.6	7.9	5.2	11.44	41.34	38.42	37.88	8.68	6.3
0	29	3	110	80	174	65	82	91	21.63	2.41	5.17	1.06	3.05	5	7.4	9.5	8.9	6.9	11.6	19	88.9	80.7	29.8	4.7
1	30	1	110	74	160	82	86	98	31.85	1.41	4.32	1.43	2.73	5.7	11.5	10.1	7.1	3.6	17.29	107.8	89.7	109.1	24.5	5.7
0	30	3	110	80	176	67	74	89	21.47	1.01	4.55	1.91	2.41	5.4	10.3	14.2	7.8	3	8.79	53.14	60.11	66.9	19.99	4.7
1	30	3	125	80	156	54	92	100	22.31	1.8	4.8	1.58	3.12	5	8.4	12	10	9.4	9.18	20.13	42.66	28.53	22.26	6.5
1	30	3	115	65	160	59	76	95	23.05	0.96	4.26	1.33	2.72	5.3	8.2	9.3	9	6.4	21.1	160	160	160	160	4.6
1	30	1	125	95	162	60	79	100	22.81	0.64	4.91	1.72	3.12	4.5	6.7	5.3	5.3	5.1	6.55	29.36	39.53	14.92	14.99	4.7
0	30	1	124	90	166	67	83	93	24.21	0.75	4.8	1.32	2.85	4.8	6.6	7.5	5.8	4.5	4.47	22.11	26.88	22.36	9.17	5.3
1	30	1	100	55	164	66	86	94	24.52	0.8	4.26	1.5	2.52	4.7	6.1	4.5	4.2	4.3	4.9	42.55	15.29	12.53	9.75	4.4
1	30	1	95	60	175	77	67	87	25.23	1.1	3.95	1.72	1.94	4.4	8.2	5.8	5.7	3.2	7.76	97.82	42.65	27.22	10.51	5.2
0	30	1	125	80	168	68	101	119	24.16	1.32	5.08	1.58	2.97	5.3	8.8	6	6.8	5.1	18.8	112.2	73.1	75.1	30	5.5
0	30	1	110	70	179	70	75	88	21.88	1.55	5.95	1.6	3.58	4.3	7.7	6.5	5	3.2	6.9	62.6	64.3	41	17.8	4.9
1	30	1	100	74	161	59	78	91	22.95	2.83	5.27	1.42	3.21	4.8	7.5	6.9	5.8	7	14.36	75.31	85.65	92.21	64.24	4.9
0	30	1	100	70	161	67	98	110	25.88	3.37	4.87	1.02	3.03	4.8	10.4	10.1	4.6	4.6	7.45	56.91	64.59	13.13	11.32	5
1	30	3	95	60	157	63	76	86	25.53	5.24				5.6	9.3	12.3	10.8	5.1	10.2	82.5	33.8	28.4	17.4	5.2
1	30	3	115	80	157	55	84	100	22.45	1.86	4.8	1.59	3.13	4.99	8.43	11.99	10	9.4	9.14	20.08	42.63	28.5	22.29	6.4
1	30	3	110	65	160	58	71	93	22.91	0.87	4.19	1.3	2.68	5.28	8.16	9.26	8.95	6.41	21.14	160	160.03	160.02	159.96	4.7
1	30	1	110	74	159	80	95	97	31.68	1.38	4.36	1.37	2.81	5.73	11.45	10.14	7.07	3.55	17.34	107.82	89.67	109.14	24.46	5.8
0	30	3	110	80	178	68	76	89	21.41	1.03	4.56	1.94	2.37	5.37	10.28	14.21	7.81	2.97	8.78	53.09	60.11	66.95	19.97	4.8
1	30	3	130	75	155	53	94	98	22.16	1.86	4.75	1.51	3.03	4.95	8.35	11.99	9.99	9.38	9.14	20.18	42.64	28.51	22.25	6.5
1	30	3	115	70	164	62	83	94	23.14	0.98	4.32	1.25	2.75	5.27	8.19	9.34	8.98	6.39	21.12	159.95	159.96	160.05	159.98	4.7
0	31	1	110	80	179	83	102	110	25.85	1.35	3.32	1.02	2.09	5.3	9.9	10.7	7.4	3.2	11.39	64.78	73.93	53.35	14.55	6.1
1	31	1	100	70	159	46	82	100	18.29	0.45	4.52	1.91	2.42	4.22	8.9	7.99	6.9	2.86	6.07	25.4	37.6	40.5	20.3	5.1
1	31	3	105	70	179	68	86	111	21.26	0.48	4.96	2.5	1.9	5.1	8	8.1	7.9	4.4	2.36	9.87	19.12	18.72	5.04	5.2
1	31	4	100	60	166	75	81	102	27.21	0.76	4.78	1.44	2.7	6.3	10.8	9.3	8.5	7.4	6.51	22.11	58.42	52.94	6.94	5.8
0	31	2	130	70	177	66	82	104	21.2	0.84	4.62	0.88	2.47	6.7	10.1	6.9	5.7	4.8	9.2	59.1	33.6	27.7	8.4	5.5
0	31	1	129	76	163	57	83	99	21.3	0.94	3.85	0.85	2.64	4.9	7	3.8	5.2	3.6	4.2	9.7	23.2	12.1	5.6	5.1
0	31	1	130	80	168	77	87	91	27.41	1.45	5.05	1.17	3.62	5	9.7	5.9	5.6	4.4	10.64	96.71	69.24	54.9	13.39	6.2
1	31	1	105	75	161	58	98	114	22.35	1.48	2.67	0.47	1.52	5.8	9.1	6.2	6.1	4.5	10.3	53.6	26.7	27.2	8.5	5.5
0	31	1	124	80	154	62	96	106	26.3	1.68	5.15	1.57	3.28	4.9	8.9	8.4	6.3	4.8	12.8	81.6	32	34.3	24.9	5.5
0	31	3	110	70	155	69	93	96	28.71	1.75	4.96	1.17	3.25	5.5	8.5	11.2	9.5	4.2	10.13	51.49	67.78	106.9	16.86	5.7
1	31	1	100	60	154	56	86	107	23.42	1.96	3.77	1.17	1.89	5.2	8.7	8.6	7.7	5.1	6.29	49.59	140.89	11.25	22.86	5.2
1	31	1	110	84	159	80	78	98	31.72	1.5	4.36	1.44	2.69	5.74	11.55	10.09	7.08	3.61	17.31	107.81	89.67	109.09	24.51	5.8
0	31	3	120	90	176	66	64	87	21.35	0.95	4.45	1.9	2.46	5.35	10.31	14.22	7.77	2.95	8.79	53.12	60.12	66.91	19.95	4.6
1	31	3	110	75	154	54	79	87	22.88	0.98	3.21	1.04	1.95	5.14	8.55	9.46	9.35	6.75	17.54	84.8	117.91	158.87	33.2	5
0	31	1	110	75	181	85	107	110	25.91	1.33	3.26	1.04	2.16	5.31	9.89	10.75	7.4	3.15	11.38	64.74	73.88	53.4	14.51	6.2
1	32	3	105	70	155	54	73	87	22.64	0.98	3.25	1.13	1.85	5.1	8.6	9.5	9.3	6.8	17.52	84.81	117.94	158.86	33.24	4.9
1	32	1	108	65	155	43	66	89	18	0.35	3.38	1.21	1.88	5.2	6.8	6.5	5.9	5.2	7.65	90.23	81.84	64.58	42.02	5.9
1	32	3	110	70	165	60	95	112	21.88	0.52	3.82	1.04	2.23	4.6	10.4	12.3	10.8	3.3	4.97	19.2	30.95	55.3	17.3	5.9
1	32	1	110	80	153	53	78	95	22.83	0.66	6.14	1.52	3.61	4.8	6.3	6.3	5.3	3.7	11.2	38.3	39.1	20	9.4	5.4
1	32	1	110	80	168	67	73	91	23.88	0.68	6.05	1.29	2.17	5.3	7.3	5.4	6.6	5.4	4.5	29.8	24	20.3	16.2	5.2
0	32	1	120	72	173	84	83	92	28.2	0.83	4.46	1.43	2.5	5.1	7.2	8.2	6.9	2.8	6.12	50.16	125.34	28.31	11.03	5.1
1	32	6	110	80	159	62	94	113	24.61	0.96	4.15	1.41	2.45	8.6	10.6	15.6	14.8	11.2	9.4	10.5	17.6	26.4	20.5	6.9
0	32	1	120	70	172	65	88	104	22.05	1.12	4.29	1.08	2.45	5.6	9.6	7.2	5.8	3.4	11.43		66.93	46.46	8.28	5.1
0	32	1	105	80	158	58	73	90	23.36	1.31	3.24	1.07	1.74	5	11.7	13.4	6.6	4.1	8.3	61.5	58.5	26	8.6	5.2
1	32	6	105	60	159	64	93	100	25.34	1.81	5.17	1.03	3.47	13.5	21.8	26.6	23.1	15.3	15.07	23.82	31.6	31.29	17.37	8.4
0	32	1	110	75	177	82	96	112	26.1	1.37	3.3	0.94	2.01	5.28	9.95	10.67	7.42	3.15	11.44	64.73	73.89	53.38	14.55	6.1
0	32	3	90	70	168	65	71	93	23.16	0.97	5.96	1.19	4.06	4.51	13	12.6	9.66	2.76	10.87	93.15	85.44	101.31	9.06	4.9
1	32	3	100	70	150	51	71	87	22.68	0.92	3.22	1.06	1.93	5.13	8.57	9.51	9.29	6.77	17.55	84.79	117.97	158.84	33.23	4.9
1	33	1	115	75	155	57	76	89	23.83	1.89	4.47	1.72	2.06	4.7	7.5	6.5	6.4	4.2	6.8	21	25.9	15.2	7.1	5.6
0	33	3	100	70	171	67	82	95	23.05	1.06	5.95	1.24	4.06	4.5	13	12.6	9.7	2.8	10.9	93.1	85.4	101.3	9.1	5
0	33	3	120	85	158	67	83	94	26.93	0.58	3.85	1.12	2.64	5.1	9.3	13.1	7.8	2.8	9.78	22.67	39.85	41.41	6.14	5.2
1	33	1	90	65	169	68	74	101	23.94	0.62	3.79	1.39	2.12	4.8	7.1	6.2	5.2	4.4	7.6	23.5	75	54.4	14.2	4.8
1	33	1	135	85	151	46	81	108	20.03	0.82	4.38	2.23	1.94	4.2	6.5	6.3	7.5	4.3	6.1	22.4	37.2	44.6	9.4	5.2
0	33	1	100	70	150	62	100	110	27.4	0.9	3.25	0.86	2.2	4.8	8.8	5.3	2.7	4.1	9			13.97	8.13	5.1
0	33	3	97	69	148	52	82	96	23.59	0.93	3.68	0.77	2.49	5.4	9.4	11.8	8.1	5.7	1.9	7.5	26.2	21.9	17.9	5.1
1	33	2	120	80	179	65	80	105	20.28	1.19	4.2	1.32	2.92	6.1	6.2	4.9	5.2	5.2	26.88	86.7	47.96	41.72	35.09	4.2
1	33	1	100	60	157	56	93	106	22.68	1.5	4.48	1.31	2.56	4.2	6.9	7.5	6.3	5.1	5.97	41.65	31.36	26.99	19.71	4.7
0	33	1	145	85	157	72	101	106	29.03	3.21	4.83	1.17	3.18	5.7	7.7	6.5	5.9	2.6	13.64	57.29	70.85	91.92	18.99	5.1
1	33	1	120	75	154	56	71	88	23.74	1.83	4.5	1.76	2.07	4.74	7.54	6.51	6.44	4.19	6.77	20.99	25.86	15.24	7.06	5.6
1	33	1	120	75	156	59	82	89	24.08	1.96	4.54	1.7	2.12	4.7	7.52	6.47	6.44	4.17	6.83	21.02	25.87	15.22	7.05	5.5
0	33	3	95	65	174	70	75	96	23.08	1.1	5.97	1.32	4.11	4.55	13	12.58	9.73	2.82	10.87	93.12	85.43	101.32	9.09	4.9
1	34	1	120	80	165	52	73	97	19.1	0.65	4.01	1.28	2.26	4.4	6.9	9.2	7.5	5.8	6.73	21.26	24.31	24.85	13.95	5.2
0	34	1	120	80	174	75	85	95	24.77	0.96	4.01	1.02	2.61	4.9	8.8	9	6.2	3.2	11.6	44	84.5	28	11.6	5.2
1	34	1	110	80	160	62	72	89	24.13	0.63	4.87	1.57	2.74	5	7.5	6	5.9	5	4.78	91.28	105.85	68.54	29.38	4.8
1	34	4	120	70	162	53	81	105	20.32	0.75	4.82	1.75	3.05	6.8	12.7	14.4	9.5	6.2	4.67	37.12	99.76	58.83	12.39	6
1	34	1	105	65	161	62	78	95	24.03	0.77	3.8	1.34	2.15	5	8.2	6.3	5.5	5	8.48	54.89	45.9	21.29	8.97	5.2
1	34	3	130	70	162	59	86	99	22.38	0.85	4.03	1.29	2.6	4.9	7.1	8.9	9.4	6.8	4.38	24.17	25.43	48.87	35.54	5.3
0	34	1	120	70	164	83	85	89	31.02	0.97	3.94	1.2	2.37	5.7	9.3	11.7	5.6	4.1	8.17	38.98	77.58	11.68	8.87	5.4
1	34	1	115	75	170	81	98	114	28.06	1.34	4.53	1.42	2.88	4.7	7.6	7.8	6.8	5.6	11.9	15.61	32.44	38.3	41.02	5.1
1	34	1	95	70	158	50	80	103	20.13	1.41	5.4	1.83	2.96	5	6.9	5.7	4.5	4.5	16.7	62.9	58.8	41.4	38	5
0	34	1	125	75	159	72	91	96	28.65	1.48	3.75	0.87	2.5	5.4	8.6	10.9	6.2		9.2	65.7	20.6	49.5		5.5
0	34	1	135	70	159	76	97	96	30.02	1.83	5.36	0.88	4.02	5.4	10.6	11.3	6.2	4.3	27.97	121.95		85.98	23.13	6.4
0	34	1	105	75	176	79	86	93	25.47	2.24	9.4	1.29	2.26	5	7.8	6.8	5.3	4.2	10.6	53.6	69.4	19.9	8.9	5.2
0	34	2	140	90	162	69	101	109	26.4	2.73	4.87	1.13	3.49	6.1	10	11.8	7.1	7.2	5.86	8.76	43.11	37.03	27.88	5.3
1	34	1	103	76	178	89	74	90	28.23	4.85	2.5	1.06	3.35	4.5	8.2	7.9	4.9	6.1	6.61	51.25	53.84	32.26	33.61	5
1	34	1	110	90	153	46	72	89	19.75	0.57	3.74	1.8	1.82	5.05	5.25	5.46	4.88	3.93	18.5	22.23	31.73	35.39	26.25	6.1
0	34	1	140	100	170	84	93	100	28.91	0.78	3.66	1.3	2.3	4.36	8.05	9.27	7.7	3.49	8.97	52.25	75.65	58.81	16.24	5.5
1	34	1	120	75	163	51	81	97	19.33	0.64	3.92	1.3	2.36	4.37	6.93	9.18	7.54	5.84	6.72	21.27	24.36	24.87	13.96	5.1
0	34	1	115	75	175	77	87	93	24.99	0.92	3.94	1.1	2.65	4.89	8.79	8.95	6.15	3.25	11.61	44.05	84.5	28.04	11.61	5.1
1	35	1	110	80	154	47	68	88	19.68	0.49	3.75	1.79	1.89	5	5.3	5.5	4.9	3.9	18.5	22.2	31.7	35.4	26.2	6.1
0	35	1	110	80	177	80	87	96	25.5	0.87	4.31	0.87	2.95	4.9	8.3	6.1	5.7	2.7	8.5	70.4	83	29.1	15.2	5.5
0	35	1	110	80	177	80	87	96	25.5	0.87	4.31	0.87	2.95	4.9	8.3	6.1	5.7	2.7	8.5	70.4	83	29.1	15.2	5.5
1	35	1	90	60	161	67	71	89	25.65	0.92	5.42	1.57	3.18	5.38	8.4	8.7	7.5	4.6	17.22	30.3	27.1	43.8	23.1	5.3
0	35	1	140	95	171	85	95	99	29.07	0.84	3.6	1.22	2.32	4.4	8	9.3	7.7	3.5	9.01	52.25	75.63	58.76	16.25	5.4
1	35	4	102	73	152	58	77	96	24.92	0.55	4.54	0.83	3.06	6.3	6.2	6.1	8.3	10.2	6.9	7	5.7	7	8.1	7.6
1	35	1	93	65	163	51	72	98	19.38	0.63	5.33	2.05	3.6	4.4	7.5	6	3.6	4.3	4.17	66.78	102.22	27.25	30.6	4.9
1	35	1	120	80	160	59	68	87	22.9	0.82	4.32	1.51	2.83	5	5.1	6.1	6.2	3.6	4.48	27.11	25.27	21.3	13.13	5.5
1	35	1	110	70	162	51	71	91	19.53	0.88	4.99	1.85	2.43	4.6	8.4	6	5.8	3	5.9	83.68	69.52	27.12	10.09	5.3
1	35	1	105	75	174	73	72	86	24.22	0.96	4.29	0.82	2.4	5.1	8.1	5.8	6.4	3.7	8.1	19.6	14.9	25.8	10.3	5.4
0	35	2	130	85	175	83	87	102	27.18	1.11	6.1	1.4	3.77	6.2	10.6	8.3	7.7	6.5	4.88	57.78	28.08	21.9	7.91	6.6
0	35	1	110	55	167	61	80	91	21.72	1.25	5.83	1.52	4.1	4.9	11.3	13.1	7.3	2.8	7.84	89.84	112.52		27.68	5.4
0	35	1	105	75	160	75	97	98	29.4	1.56	4.29	0.96	2.82	4.8	7.7	6.3	5.3	4.7	16.58	89.39	83.69	36.02	9.77	4.7
1	35	3	110	75	156	75	85	95	30.86	1.9	7.41	1.17	4.69	5.9	7	7.5	9	6.1	8.91	43.4	68.7	99.9	55.3	5.2
1	35	4	130	80	154	59	80	95	24.88	2.16	5.98	1.76	3.22	6.5	10	8.9	9.7	7.6	18.93	87.6	75.5	132.1	107.7	5.2
0	35	3	120	80	170	85	92	100	29.37	2.53	7.61	1.23	5.61	5.3	5.8	9.7	8	3.9	12.58	33.77	55.93	73.12	10.05	5.1
0	35	5	130	80	158	78	91	99	31.25	11.65	5.8	1.39	3.57	8.5	13	14.4	12.7	9.8	29.5	42.7	80.4	100.8	101.5	6.2
1	35	1	120	85	166	53	64	97	19.19	0.66	3.93	1.28	2.24	4.45	6.9	9.18	7.49	5.79	6.73	21.25	24.26	24.81	13.98	5.2
0	35	1	115	70	175	76	84	95	24.92	0.87	4	0.97	2.6	4.85	8.77	8.99	6.22	3.24	11.64	44.03	84.47	28.02	11.55	5.1
1	35	1	95	70	160	66	69	91	25.79	0.89	5.44	1.55	3.28	5.36	8.44	8.72	7.54	4.58	17.17	30.28	27.11	43.79	23.13	5.2
1	35	1	110	80	159	50	74	90	19.9	0.55	3.73	1.89	1.86	5.02	5.29	5.45	4.91	3.89	18.47	22.22	31.68	35.44	26.21	6
0	35	1	115	80	173	76	95	98	25.33	0.78	4.28	0.88	2.96	4.95	8.31	6.05	5.71	2.67	8.51	70.36	83.05	29.12	15.25	5.5
0	35	1	110	75	177	80	89	94	25.45	0.83	4.35	0.85	2.97	4.95	8.31	6.12	5.65	2.75	8.47	70.37	83.02	29.06	15.25	5.5
1	35	1	95	55	160	66	71	89	25.53	0.86	5.45	1.54	3.14	5.39	8.42	8.69	7.46	4.6	17.25	30.29	27.07	43.82	23.12	5.2
0	35	1	135	95	174	87	99	98	28.88	0.79	3.5	1.28	2.37	4.36	7.98	9.31	7.68	3.53	9.04	52.21	75.62	58.73	16.25	5.4
1	36	1	106	71	171	71	83	99	24.13	0.52	2.74	0.6	1.77	3.8	5.5	6.9	3.7	3	9.4	102.8	35.6	62.4	8.6	5.1
1	36	1	115	70	173	61	84	108	20.43	0.57	4	1.43	2.36	4.3	7.1	7.4	5.7	6	7.12	30.43	12.21	11.53	11.71	5.2
1	36	1	120	80	177	81	69	89	25.86	0.64	4.61	1.96	2.09	5	8.4	5.5	6.2	3.9	3.56	5.5	26.24	18.79	5.34	5.6
1	36	1	105	65	156	41	70	93	16.85	0.68	3.92	1.81	1.6	4.4	6.3	5.1	4.5	3.6	3.98	33.41	33.77	32.7	3.83	4.8
0	36	1	98	62	161	48	74	96	18.51	0.7	4.53	0.93	2.67	4.9	5.2	6.1	5.5	3.1	3.2	9.5	8.2	4.7	5.2	5.3
1	36	1	110	60	175	83	78	100	26.95	0.72	3.22	1.34	1.66	4.7	8	4	6	4.4	6.08	35.28	32.72	18.43	11.03	5.3
1	36	1	106	66	177	59	81	103	18.89	0.72	4.2	0.93	2.85	4.9	9	8.3	5.6	4.3	16.3	14.2	31.2	42.2	41.6	5
1	36	1	110	80	173	72	80	99	24.03	0.75	3.89	1.26	2.49	4.4	8	6.6	4.3	3.9	9.02	25.33	92.7	18.38	8.88	5.1
0	36	1	105	60	171	71	89	99	24.31	0.75	4.34	1.57	2.68	4.9	9.2	11.1	6.7	3.5	10.8	36.1	93.9	48.2	21.4	5.6
1	36	3	120	70	179	64	94	110	20.13	0.95	3.65	1.31	2.07	4.9	8.6	10	9.3	4.7	11.7	23.4	26.4	104.6	23	6.1
1	36	1	140	80	154	56	71	95	23.42	1.3	5.37	2.04	2.32	4.4	5.7	5.7	5.1	4.5	5.7	14.2	18.1	14.6	19.4	4.9
1	36	2	115	80	174	74	82	102	24.45	1.38	5.97	1.18	3.39	6.5	10.2	10.1	5.7	4.8	6.9	22.1	25.6	21.1	12.3	5.6
1	36	5	140	85	159	64	76	94	25.22	1.43	5.27	1.44	2.87	7	11.1	14.6	13	10.2	5.05	31.26	52.86	70.23	35.1	6.4
1	36	3	135	95	179	88	94	110	27.34	1.46	5.73	1.5	2.98	6.7	13.4	16.9	11	5.5	13.78	66.32		105.28	42.38	6.7
0	36	1	140	95	169	86	95	103	30.12	2.52	6.62	1.23	4.81	4.5	7	4.2	4.7	4.5	8.99	10.75	28.23	29.01	8.68	4.9
0	36	1	124	84	165	94	91	95	34.48	2.64	5.67	1.08	3.13	5	10.4	10.2	4.6	3.2	22.76			101.58	30.22	5.9
0	36	6	110	60	167	71	93	94	25.35	2.69	5.48	1.22	3.55	10.7	16.6	24.4	23.4	16.9	66.63	66.45	72.36	93.56	90.18	9.3
0	36	6	105	70	164	64	103	112	23.94	3.53	4.78	0.93	2.99	7.1	13	18.4	15.8	9.5	8.8	12.73	28.12	23.75	18.37	6.8
0	36	5	134	88	156	59	100	106	24.38	5.92	5.53	0.97	3.3	11.8	18	21.3	20.4	17.5	10.54	11.68	17.03	20.39	10.89	10.1
0	36	6	140	90	162	75	86	99	28.72	9.44	6.23	1.06	2.41	9.6	11.2	19.5	14.8	11.6	21.67	26.66	26.87	28.95	13.92	7.4
0	36	1	110	80	178	81	94	95	25.53	0.88	4.28	0.86	2.85	4.89	8.34	6.1	5.72	2.7	8.53	70.42	83	29.06	15.18	5.4
0	36	1	110	70	181	83	96	97	25.32	0.85	4.36	0.96	3.02	4.92	8.35	6.13	5.69	2.67	8.46	70.42	82.97	29.05	15.16	5.4
1	36	1	110	75	160	50	60	71	19.36	0.29	3.94	1.72	2.23	5.33	6.81	6.25	5.05	3.27	5.29	37.06	39.92	37.6	9.28	5.6
1	36	3	150	80	153	68	84	96	29.01	4.35	4.75	0.88	3.06	5.05	9.49	11.77	8.5	4.19	16.53	108.8	159.98	159.99	22.82	5.7
1	37	1	100	70	162	51	52	69	19.53	0.38	3.92	1.8	2.21	5.3	6.8	6.2	5	3.3	5.25	37.06	39.95	37.61	9.32	5.6
1	37	1	80	55	158	51	73	92	20.5	0.75	3.36	1.38	1.88	4.3	7.8	8.6	6.4	5.6	5.83	46.59	60.08	45.17	33.41	5.5
1	37	1	95	65	153	53	69	87	22.81	0.73	3.99	1.62	2.19	4.8	6.9	7.1	6.2	5.1	4.2	26.4	29.8	27.8	13.2	5.1
1	37	3	155	85	156	71	88	97	29.14	4.43	4.84	0.82	3.06	5.1	9.5	11.8	8.5	4.2	16.48	108.8	160	160	22.81	5.6
1	37	1	96	68	165	68	83	104	24.8	0.46	4.84	1.67	3.58	4.4	8.9	7	5.3	4.2	4.35	44.84	52.62	33.05	12.2	5.1
1	37	1	105	70	179	67	82	94	20.82	0.47	2.97	1.23	1.75	5.3	8.9	7.3	6.6	3.3	13.46	86.25	63.34	40	34.81	5.6
0	37	6	110	80	165	89	109	113	32.69	0.64	3.35	1.26	2.37	4.5	6.5	10.1	11.6	8.5	4.01	19.05	24.93	42.58	6.16	6.2
1	37	1	90	60	169	54	67	91	19.05	0.71	3.18	1.81	1.2	5.1	7.4	8.9	6.5	4.6	6.54	28.94	56.31	34.45	13.73	4.8
1	37	6	105	70	155	59	92	105	24.69	0.78	4.47	1.26	2.83	7	12.8	15	10.7	3.4	13.16	57.7	85.8		37.12	5.7
1	37	1	100	60	161	53	90	110	20.5	1.08	4.38	1.48	2.35	4.2	7.8	7.4	6.8	6.3	5.94	11.91	47.57	49.53	38.4	5
1	37	3	110	60	159	54	71	89	21.5	1.1	4.83	1.27	2.64	5.8	9.6	11.8	8	4	0.77	11.99	22.39	26.2	6.61	6
1	37	3	105	65	159	57	82	95	22.58	1.25	4.35	1.45	2.53	5.5	9.4	11.9	7.9	7.9	9.65	26.57	67.81	52.73	41.31	5.5
1	37	1	165	65	159	60	76	92	23.73	1.3	2.6	0.89	1.39	5.4	7.4	8.7	7.5	5.2	3.71	36.98	42.98	47.98	17.63	5.3
0	37	3	127	81	171	70	87	98	24.07	1.33	3.6	0.79	2.42	5	7.8	11.6	9.5	7.6	2.4	9.4	14.9	17.3	10.7	5.6
1	37	1	135	90	165	90	81	91	32.89	1.46	5.49	1.09	4.21	5.5	8.3	7.6	7.6	3.4	10.2	51.55	102.12	61.77	10.17	4.9
0	37	1	110	70	166	56	78	91	20.15	1.49	3.46	1.11	1.75	5.2	8.1	6.6	5.7	3.2	4.84	33.12	41.33	31.68	8.47	5.6
1	37	1	110	75	159	76	81	92	29.9	2.26	4.28	1.35	1.73	5.6	8.9	9.3	7.4	5	9.2	56.9	86.2	65.3	32.4	4.7
1	37	6	140	90	165	69	106	120	25.36	2.28	4.07	1.12	2.32	10	13	16	16.5	16.5	12.56	12.19	38.71	42.63	36.88	5.4
0	37	6	135	85	168	69	88	94	24.61	2.57	5.12	1.32	3.14	11.2	18.2	22.6	17.8	17.3	17.6	109.6		129	20.7	8.8
1	37	6	105	70	167	69	96	110	24.69	4.24				6.3	11.3	14.9	15.5	10.7	8.2	31.12	64.33	153.24	11.51	6
1	37	1	70	55	157	50	77	93	20.37	0.85	3.44	1.32	1.85	4.32	7.8	8.61	6.43	5.65	5.86	46.59	60.09	45.16	33.43	5.6
1	37	1	95	75	153	54	71	88	22.97	0.78	4.06	1.61	2.1	4.79	6.91	7.11	6.25	5.12	4.19	26.39	29.78	27.85	13.15	5
0	37	1	105	80	169	76	100	105	26.74	2.93	5.38	1.01	3.27	5.88	9.65	13.42	7.2	5.74	16.49	31.93	87.52	90.42	51.35	6
0	37	3	125	70	167	70	98	97	25.23	1.25	3.47	1.11	2.01	5.11	8.65	10.65	9.67	7.75	8.06	51.7	111.38	92.31	70.8	5.3
1	37	1	105	75	159	50	49	67	19.7	0.34	3.87	1.71	2.17	5.26	6.78	6.19	4.99	3.32	5.3	37.03	40	37.59	9.29	5.7
1	37	1	80	55	155	49	79	93	20.46	0.74	3.4	1.37	1.8	4.3	7.85	8.59	6.38	5.64	5.88	46.54	60.09	45.14	33.41	5.6
1	37	1	95	65	153	53	64	85	22.52	0.83	4.07	1.66	2.22	4.8	6.95	7.06	6.24	5.06	4.24	26.35	29.76	27.8	13.16	5
1	37	3	150	80	151	66	81	97	29.18	4.43	4.91	0.89	3.06	5.05	9.5	11.85	8.55	4.18	16.46	108.84	160.04	160.05	22.84	5.6
0	38	1	125	70	178	84	99	108	26.51	3.02	5.16	1.44	3.02	5.4	9	8.2	7	5.2	14.1	62.1	20.8	22.7	11.7	5
1	38	1	118	78	171	59	68	91	20.31	0.63	3.4	1.4	1.98	4.6	5	9.7	4.9	3.6	7.2	50.6		25.7	8.3	5.1
0	38	1	110	75	171	78	96	106	26.64	2.92	5.29	0.93	3.17	5.9	9.6	13.4	7.2	5.7	16.45	31.9	87.55	90.38	51.39	6.1
0	38	3	130	70	168	71	95	98	25.14	1.23	3.51	1.19	2.01	5.1	8.6	10.7	9.7	7.7	8.11	51.72	111.43	92.3	70.75	5.2
0	38	3	100	60	169	84	105	106	29.41	4.14	4.87	0.83	3.1	5.1	9.7	12.2	10.7	8	6.24	27.36	39.88	29.3	23.74	5.9
1	38	6	95	70	144	39	73	94	18.59	0.42	3.32	1.64	1.57	8.2	14.7	18.4	17.8	20.7	4.5	6	7.1	7.6	21.3	6.3
0	38	1	110	75	169	63	81	92	22.06	0.73	3.24	1.3	1.77	4.9	9.6	8.8	6.3	5.1	9.1	32.9	109.3	47.9	42.6	5.3
1	38	1	135	85	153	69	83	100	29.28	0.87	4.95	1.03	3.19	4.5	9.8	7.1	6.1	5.5	8.3	57.5	51.8	34.5	7.7	4.3
1	38	4	100	60	157	55	80	93	22.37	0.91	4.76	1.19	2.89	6.4	11	14.3	10.4	5.5	6.15	34.51	67.75	135.46	25.58	6.1
1	38	1	95	60	168	58	90	101	20.63	0.92	3.67	1.51	2.11	4.3	7.7	7.1	5.5	2.9	12.2	78.3	91.8	29.2	11.2	5.2
1	38	6	150	85	160	60	87	109	23.44	1.05	5.96	1.24	3.56	8	10.7	15	14	12.6	9.1	8.3	5.5	15.9	5.6	5.7
1	38	1	95	65	159	55	62	86	21.93	1.11	5.21	1.2	3.25	5.5	7	5.8	5.3	3	6.6	13.3	22.3	18.8	7.6	5.1
0	38	5	125	80	156	72	94	98	29.76	1.25	5.1	1.08	3.51	5.7	10.3	12.5	11	7.1	19.14	99.11	140.18	119.18	23.73	6.1
1	38	3	130	80	165	107	81	88	39.35	1.44	4.21	1.16	2.4	4.5	10	13.3	9.4	4.3	12.08	78.28	145.77	118.76	39.98	4.9
1	38	3	140	70	164	68	79	99	25.22	1.49	3.85	1.19	2.38	5.7	9.1	9.8	8.4	5.3	13.26	60.61	74.25	90.76	31.23	5.1
0	38	1	110	70	175	66	74	90	21.48	1.55	3.27	0.89	1.91	5.7	7.9	8.4	5.9	4	7.97	10.94	22.64	85.64	8.81	5.6
0	38	3	125	80	170	66	93	100	22.74	1.59	4.53	0.9	3.13	5.1	8.5	8.9	8	3.4	10.59	68.8	61.34		15.37	5.5
0	38	1	118	70	169	78	87	93	27.14	2.63	4.73	1.07	2.89	5.5	10.1	7.8	6.9	3.4	22.24	146.43	96.5	103.7	19.11	5
0	38	1	140	95	159	69	80	86	27.22	2.71	3.46	0.71	2.22	5.2	8.6	7.3	6.5	4.5	14.12	88.51	92.41	112.95	30.66	5.1
1	38	3	130	80	163	73	80	98	27.41	2.71	4.49	1.12	2.73	5.9	9.2	10	8.7	5.6	16.7	60.48	71.16	93.32	27.07	6.2
0	38	1	125	70	179	86	103	109	26.71	3.03	5.17	1.49	3.03	5.35	8.95	8.22	7.01	5.21	14.06	62.08	20.82	22.74	11.73	4.9
0	38	3	90	50	174	89	113	107	29.56	4.24	4.97	0.89	3.06	5.07	9.7	12.19	10.75	7.99	6.19	27.37	39.85	29.26	23.76	5.9
0	38	3	130	75	175	104	118	122	33.89	2.93	5.52	0.98	3.45	4.98	10.62	13.48	9.84	4.87	15.26	88	116.8	115.28	67.04	5.8
0	38	1	120	70	183	89	99	108	26.56	2.95	5.08	1.5	2.92	5.4	9.01	8.23	7	5.17	14.09	62.06	20.85	22.73	11.66	4.9
1	38	1	113	73	169	58	64	91	20.31	0.54	3.42	1.34	1.88	4.64	4.95	9.71	4.87	3.59	7.19	50.62	0.03	25.72	8.3	5
0	38	1	105	70	174	81	100	108	26.88	2.98	5.32	0.97	3.25	5.93	9.59	13.43	7.19	5.75	16.4	31.93	87.56	90.4	51.34	6
0	38	3	135	70	169	72	90	100	25.14	1.27	3.52	1.28	1.92	5.08	8.57	10.67	9.73	7.74	8.08	51.68	111.43	92.26	70.77	5.1
0	38	3	95	55	165	81	110	116	29.67	4.06	4.79	0.76	3.15	5.08	9.7	12.18	10.7	8.03	6.19	27.38	39.84	29.26	23.74	6
1	39	1	110	70	159	51	75	91	20.17	0.98	4.77	1.39	2.86	4.3	7.8	4.3	6.1	5.3	4.44	34.17	15.54	11.66	9.57	5.4
0	39	1	100	75	169	73	100	102	25.51	1.43	5.43	1.69	3.54	4.9	9.7	9.4	7.3	3.7	8.64	43.08	64.74	36.94	8.56	5.8
0	39	3	125	80	177	107	125	122	34.09	3.02	5.49	0.97	3.51	5	10.6	13.5	9.8	4.9	15.23	87.99	116.85	115.23	67.04	5.9
0	39	4	120	90	179	88	91	99	27.62	1.46	3.6	0.82	1.99	6.1	7.4	9.8	8.3	6.4	34.49	72.8	136.2	130.2	96.2	5.7
1	39	1	120	80	164	60	77	98	22.38	0.43	4.41	2.17	2.38	5.1	6.9	5.1	4.2	4.6	10.3	71.5	56.2	31.3	21.7	5
1	39	1	135	85	169	70	77	92	24.46	0.55	3.08	1.25	1.69	4.6	6.8	4.6	4.8	4.7	8.42	16.22	45.81	24.02	22.02	4.9
1	39	1	125	86	169	58	79	89	20.45	0.86	5.1	2.61	2.36	5.1	8.5	4.8	5.7	3.7	8.9	50	18.5	20.3	11.6	5.3
1	39	1	110	70	169	104	85	100	36.4	0.88	4.37	1.24	2.92	5	7.1	8.4	5.8	5	8.47	43.22	102.9	55.66	36.17	5.7
1	39	6	105	65	166	53	79	104	19.38	0.93	4.26	1.81	2.5	6.1	11.3	16.2	16	16	7.85	13.97	12.36	16.3	18.3	6
0	39	5	110	70	164	66	96	103	24.61	0.99	3.67	1.04	2.42	7.8	12.5	16.2	16.9	13	13.15	22.58	35.22	41.6	20.96	6.8
1	39	1	100	65	153	53	83	99	22.43	1	6.4	1.86	3.33	5.2	8.7	7	6.3	5.6	5.64	62.21	29.04	23.17	13.14	5.4
0	39	1	110	70	171	70	84	105	24.02	1.12	6.48	1.47	4.11	4.9	9.7	8.5	7.7	4.2	7.1	43.9	35.3	30	9.9	5.2
0	39	6	120	80	155	61	83	100	25.64	1.26	5.43	1.24	3.62	6.5	11.4	15.9	12.4	3.9	3.25	10.86	14.35	16.24	4.6	5.4
0	39	3	120	85	181	75	93	102	22.89	1.33	3.88	0.97	2.32	5.1	9.2	11.6	8.5	5.9	5.07	32.02	31.75	29.61	16.3	5.2
1	39	1	140	80	161	72	94	103	27.78	1.66	4.15	1.06	2.43	4.6	8.7	9.1	4.7	7	10.83	119.56		91.74	28.77	5.1
0	39	3	125	80	171	96	97	100	32.66	2.73	4.22	0.98	2.49	5.7	9	11.6	9.1	4.9	18.11	46.18	57.73	75.2	27.54	5.3
1	39	6	134	95	153	42	68	98	18.14	3.08	6.17	1.4	4.14	8.5	10.2	15.2	15.8	14.8	5.7	8.8	20.8	41.06	33.2	6.5
0	39	1	140	100	170	79	88	88	27.48	3.14	7.62	1.94	5.28	4.2	8.5	8.6	6.8	3.7	7.25	13.7	18.01	51	12.62	5.7
0	39	1	105	70	182	83	86	99	25.16	3.25	2.93	0.59	1.6	5.2	8	7.8	7.1	5.6	25.4	73.43	65.6	57.47	44.64	5.4
1	39	1	128	68	173	61	67	91	20.27	0.65	3.46	1.33	1.95	4.62	5.02	9.73	4.86	3.65	7.17	50.55	-0.04	25.71	8.34	5
1	39	1	110	65	163	53	82	90	20.25	1.03	4.79	1.46	2.78	4.32	7.84	4.29	6.06	5.26	4.47	34.16	15.51	11.68	9.59	5.4
0	39	4	110	90	178	88	103	101	27.71	1.5	3.53	0.9	2.04	6.13	7.39	9.79	8.27	6.42	34.54	72.8	136.18	130.22	96.18	5.6
1	39	1	115	65	159	51	75	90	20.29	0.93	4.84	1.42	2.76	4.29	7.75	4.34	6.12	5.3	4.4	34.18	15.55	11.63	9.59	5.4
0	39	1	105	75	166	70	94	102	25.62	1.44	5.35	1.64	3.61	4.93	9.66	9.43	7.31	3.74	8.61	43.1	64.7	36.89	8.58	5.7
0	39	3	125	80	178	107	119	123	33.95	3.11	5.46	0.94	3.5	5.01	10.57	13.48	9.83	4.91	15.27	87.98	116.9	115.18	67.08	5.9
0	39	4	125	95	178	88	93	99	27.81	1.46	3.53	0.75	1.99	6.16	7.45	9.78	8.27	6.36	34.5	72.75	136.25	130.21	96.2	5.7
0	40	1	110	75	172	77	100	107	25.99	4.13	5.42	0.7	3.71	5.8	11.3	12.4	5	3.3	18.21	64.61	92.42	46.33	18.87	5.8
1	40	1	95	60	183	65	78	101	19.47	0.39	4.79	2.01	2.38	4.3	7.8	7.2	6	5.1	2.26	14.36	16.74	15.55	7.89	5.6
1	40	3	105	75	175	65	79	97	21.3	0.72	3.67	1.61	1.96	5.2	9.3	7.7	8.8	4.5	7.91	36.24	61.21	80.56	12.48	5.4
1	40	5	140	80	167	64	88	97	22.94	0.78	5.12	0.93	2.77	7.4	13.1	11.2	7.2	3.7	12.2	58.3	95.8	67.8	19.2	5.5
0	40	3	105	70	156	50	81	95	20.57	0.81	4.49	1.57	2.82	5.4	9.1	11.8	10	7.4	3.88	14.79	30.04	25.44	13.07	5.2
1	40	6	110	70	177	86	86	100	27.59	0.82	4.59	1.38	3.05	8.4	13.9	18.5	17	10.7	13.3	34.7	13.7	45.7	15.5	6.5
1	40	6	95	70	154	49	86	103	20.57	0.85	5.46	2.02	3.02	9.1	14.5	18	20.4	15.7	7.6	99.7	30.1	28.4	16.2	8.1
0	40	1	110	65	176	60	86	100	19.49	0.89	2.49	1.17	1.1	5.3	8.5	11.2	6.6	7.1	7.78	8.14	13.06	21.9	23	5.9
0	40	5	120	80	163	75	102	109	28.09	0.96	3.74	1.14	2.46	6.7	10.4	13.4	12.3	7	11.84	29.39	43.28	39.48	24.3	5.9
1	40	3	129	85	158	55	85	103	22.1	1.16	7.12	1.43	4.48	4.2	7.6	8.9	8.7	3.7	10.12	90.29	48.75	8.18	3.9	4.9
1	40	6	100	70	175	63	86	104	20.75	1.18	4.59	1.26	3.03	8.4	12.4	13.4	14.5	19.9	9.16	20.49		30.74	29.79	7.1
0	40	4	125	85	165	92	96	102	33.87	1.46	5.32	0.89	3.4	6.8	8.9	13.7	10.7	6.7	10.99	25.79	57.22	47	22.17	6.7
1	40	1	130	80	165	72	79	98	26.35	1.47	4.93	1.58	3.17	5.1	6.4	5.8	5.4	3.6	2.42	27.47	19.26	13.35	4.16	5.9
1	40	1	125	80	164	79	79	97	29.27	1.48	5.4	1.05	3.22	5.5	9.1	10.2	4.8	4.5	3.4	8.2	41.6	27.4	11.2	4.6
1	40	5	115	70	170	0	84	93		1.5	3	1.09	2.16	11	15.5	21.7			13.91	17.3	18.24			8
0	40	1	130	90	172	80	90	99	27.1	2.62	5.71	1.04	3.04	4.7	11.8	11.9	4.2	4.9	10.8	49	68.3	21.4	12.4	5.4
0	40	3	160	95	160	87	101	101	33.86	2.84	5.72	0.82	4.08	5.8	11.1	13.2	8.7	4.7	4.47	29.96	98.07	86.97	31.12	5.7
0	40	6	120	90	176	76	98	106	24.57	3.08	5.23	0.85	3.23	8.4	15.5	18.9	16.5	9	24.22	36.45	61.74	58	31.54	6.6
0	40	1	105	75	166	70	112	104	25.43	1.49	5.39	1.67	3.53	4.91	9.68	9.4	7.33	3.68	8.63	43.09	64.71	36.93	8.56	5.8
0	40	1	105	80	175	80	109	108	26	4.13	5.39	0.67	3.63	5.76	11.29	12.43	5.01	3.29	18.18	64.58	92.37	46.29	18.86	5.8
1	40	1	120	90	149	44	71	96	19.62	1.02	4.61	1.73	2.43	4.94	7.31	9.34	6.92	5.87	8.11	19.68	63.54	47.94	69.34	5.5
0	40	1	115	80	175	79	109	108	25.73	4.16	5.43	0.68	3.69	5.79	11.34	12.44	4.97	3.27	18.22	64.62	92.42	46.28	18.85	5.7
1	41	1	115	80	154	46	77	94	19.56	1.02	4.66	1.7	2.37	4.9	7.3	9.3	6.9	5.9	8.1	19.7	63.5	47.9	69.3	5.4
0	41	1	165	110	172	89	104	108	30.1	1.72	4.71	1.49	2.78	5.2	8.6	10.5	7.5	4.2	9.1	35.4	68.3	32.9	10	5.8
1	41	1	112	70	160	54	71	87	20.96	0.62	4.94	1.47	3.05	4.9	7.6	9.6	5.5	6.3	6.49	21.85	13.24	26.84	18.98	5.2
1	41	6	102	68	164	64	97	118	23.92	0.73	5.43	2.18	2.66	9	15.9	15.9	16.3	18.6	8.42	22.07	22.37	22.77	19.96	7
1	41	1	140	85	170	85	58	71	29.55	0.82	4.03	0.79	2.35	5.6	6.9	7.9	5.2	3.4	4.5	19	27.8	19.2	10.1	5.4
1	41	1	100	65	162	55	74	92	20.96	0.85	5.59	1.8	3.21	4.3	6.8	6.3	6.1	6.9	8.73	9.7	41.52	40.19	50.05	5.4
0	41	6	125	90	153	57	99	110	24.22	0.9	5.84	0.98	3.29	9.5	8.7	10.7	17.2	16.5	9.07	7.19	9.4	12.3	13.7	7.5
0	41	1	90	60	158	72	86	89	28.72	2.16	5.58	1.18	3.09	5.6	8.7	5.5	3.8	4.7	8.42	87.39	67.31	11.65	7.05	6.4
1	41	5	115	75	177	84	90	100	26.78	2.22	5.26	1.08	3.69	5	10.5	11.7	11.6	4.4	10.41	160.1			52.48	6.1
1	41	3	110	75	155	63	65	80	26.35	2.35	4.42	1.07	2.43	5.1	8.9	7.2	9	3.7	14.25	80.8	79.08	13.42	8.8	5.1
0	41	5	125	85	156	71	93	98	29.03	2.64	4.12	0.93	2.36	7.1	10.7	15.2	12.6	7.2	16.2	35.8	47.2	56.6	23.7	6
1	41	6	115	80	166	78	100	105	28.23	3.06	5.02	1.07	3.22	10.4	13.7	16.3	17	15.4	14.69	15.61	24.88	31.58	34.09	8.6
1	41	1	126	82	166	69	83	98	25.07	3.14	3.84	0.82	2.1	3.8	5	6.5	5.3	5.1	7.2	18.8	36.8	24.2	21	4.6
0	41	6	140	90	176	83	98	108	26.81	4.16	6.44	1	3.71	18.1	26.2	33.6	28.8	22.2	5.9	7.11	9.27	9.32	4.52	10.8
0	41	6	152	85	161	54	85	99	20.68	4.32	6.8	1.49	4.49	9.4	15.4	20.6	17.2	11.2	5.5	8.1	10.1	8.6	9.2	7.7
0	41	6	135	90	161	79	97	98	30.67	6.28	7.31	1.6	4.54	7.7	15.5	13	11.7	7.6	7.4	37.2	67.3	40.1	26	6.7
0	41	1	140	90	165	72	93	98	26.29	10.94	7.67	1.25	2.71	5.5	10	6.7	5.3	4.9	12.72	14.71	14.89	11.22	6.96	4.5
0	41	1	170	120	173	90	114	108	30.19	1.72	4.64	1.54	2.81	5.2	8.65	10.52	7.49	4.16	9.06	35.44	68.35	32.94	10.05	5.9
1	41	1	95	50	162	59	73	98	22.6	0.73	6.12	2.24	3.07	5.25	7.05	6.27	4.59	3.29	8.67	64.11	29.72	38.34	7.18	5.8
1	41	1	115	80	156	48	85	96	19.63	0.98	4.57	1.75	2.4	4.94	7.32	9.27	6.95	5.88	8.06	19.75	63.53	47.93	69.29	5.4
0	41	1	170	105	168	85	111	109	30.03	1.69	4.77	1.51	2.86	5.16	8.56	10.46	7.47	4.18	9.08	35.45	68.29	32.88	10.05	5.8
1	42	1	130	90	161	56	74	94	21.6	0.47	4.67	1.92	2.39	5.4	11.4	10	5.3	4.6	9.73	29.6	35.5	18.9	6.9	5.3
1	42	1	95	55	161	59	76	98	22.66	0.8	6.02	2.14	3.15	5.3	7	6.3	4.6	3.3	8.69	64.13	29.76	38.3	7.22	5.7
1	42	4	110	70	154	61	85	98	25.54	0.72	3.71	1.4	2	6.1	10.4	12	8.5	4.2	14.4	50.1	87	49.9	21.4	5.2
1	42	1	100	60	157	54	72	91	21.88	0.58	4.06	1.68	2.26	5.2	8.5	8.6	6.7	5.7	4.34	26.7	26.18	25.8	16.74	5.9
1	42	2	95	65	166	64	82	102	23.31	0.67	4.83	1.86	2.91	6.5	8.1	7.7	7.3	4.3	8.65	16.92	25.69	19.36	7.82	5.8
1	42	1	115	80	159	47	65	89	18.7	0.88	4.58	1.66	2.41	4.3	6.9	6.3	7.3	3.4	24	48.9	28.5	32.3	6.8	5.5
1	42	5	130	80	156	57	81	95	23.73	0.89	5.92	2.11	2.89	7.8	10.8	15.3	17.2	14.8	11.46	21.11	23.22	40.74	26.17	7.4
1	42	6	140	83	159	57	88	101	22.76	1.19	3.47	1.28	1.91	8.4	8.7	17.4	18.9	16.3	4.08	4.86	14.05	13.72	9.87	5.5
0	42	1	110	65	160	64	94	96	25.1	1.22	4.13	1	2.66	5.1	9.3	6.7	4.5	4	4.37	42.68	34.11	9.02	2.53	5.6
1	42	1	114	72	165	53	76	94	19.38	1.28	5.26	1.66	3.66	5	9.4	7.9	6.5	6	5.26	51.36	48.87	40.15	32.31	4.9
0	42	6	140	100	158	68	96	100	27.34	1.47	6.02	1.61	4.32	9.6	16.9	19.7	16.1	11	9	18.8	28.9	21.9	15.9	7.9
0	42	6	140	90	154	63	96	106	26.57	1.62	4.86	1.4	2.67	7.2	8.6	12.96	8.4	7.2	3.76	4.04	8.65	10.67	11.62	5.8
1	42	1	95	70	174	71	65	92	23.42	1.67	7.17	1.48	4.48	4.3	7.8	7.4	6.1	3.8	5.3	17.9		10.6	12.5
1	42	1	160	100	156	61	76	88	25.1	1.8	7.14	1.36	3.35	5.1	9.2	10.1	7.5	4.3	4.4	61.4	37.4	43.2	14.1	4.7
0	42	1	125	95	167	72	98	100	25.76	2.06	7.55	1.38	6	5.7	11.3	12.3	7.1	4.1	8.95	40.91	119.04	49.15	11.14	5.5
0	42	1	140	90	169	73	80	92	25.46	2.45	6.44	1.27	4.86	5.9	9.7	8.2	6.8	5.4	5.87	43.26	51.79	42.58	6.73	5.9
0	42	3	135	100	157	70	88	96	28.34	3.29	4.87	0.92	3.05	4.7	8.1	10.8	9.2	3.2	8.8	61.52	70.49	55.28	10.86	5
1	42	1	130	80	178	79	73	91	24.84	3.42	4.43	1.09	2.22	4.9	11.2	10.3	7.4	5.4	4.57	56.72	47.12	14.95	6.19	6.4
0	42	1	130	95	153	81	88	97	34.77	3.49	6.44	1.27	3.91	5	11	8.1	5.3	4.5	7.07	108.5	35.7	12.2	6.9	4.8
0	42	6	155	105	156	74	94	93	30.32	12.9	11.24	1.84	5.99	9.7	10.6	11.6	10.3	9.6	6.6	11.2	11.5	16.3	16.3	6.7
1	42	1	135	95	162	57	74	93	21.76	0.39	4.77	1.98	2.29	5.45	11.45	10	5.25	4.64	9.78	29.65	35.54	18.91	6.9	5.4
1	42	1	90	55	167	64	82	98	22.73	0.85	6.12	2.21	3.24	5.26	6.95	6.34	4.57	3.29	8.64	64.08	29.8	38.3	7.17	5.8
1	42	4	105	65	156	62	77	96	25.56	0.72	3.73	1.46	2.1	6.15	10.41	12.03	8.55	4.16	14.38	50.08	87.03	49.91	21.45	5.3
0	43	3	115	85	170	64	91	98	22.15	2.97	5.78	1.18	3.25	5.9	10.8	14.4	9	3.6	8.96	69.08	137.91	159.86	29.98	5.4
0	43	3	140	95	180	78	85	101	24.07	2.14	5.17	1.12	3.33	5.5	12.3	12.7	8.5	5.5	14.23	73.07	114.4	77.85	25.18	5.4
1	43	4	100	70	155	57	78	96	23.73	0.85	4.03	1.31	2.14	6.4	9.1	9.3	8.3	4.8	6.5	31.7	32.6	34.7	23.4	5.5
1	43	4	145	88	162	72	86	107	27.43	3.57	4.56	1.32	2.57	6.2	9.1	11	8	8.5	20.1	59.9	108.4	92.1	97.3	5.3
1	43	5	125	65	177	82	88	102	26.03	0.44	3.71	1.86	2.02	6	9.3	11.4	11.7	7	9.1	36.6	42.6	49.9	29.7	6.3
0	43	6	95	65	173	73	87	107	24.46	0.46	3.76	0.86	2.32	10	12.2	19.7	16.9	21.3	47.9	57.8	50.7	64.3	54.8	6.6
1	43	1	110	80	155	45	77	91	18.55	0.58	6.27	1.7	3.65	5.6	6.5	5.1	4.3	3.6	5.77	11.82	13.18	9.18	4.88	6
1	43	3	140	80	158	91	81	98	36.45	0.65	2.36	0.97	1.04	5.5	10.5	10.2	9.4	8.5	5.2	8.28	63.07	74.58	34.47	5.1
1	43	1	110	70	159	52	74	91	20.7	0.65	6.43	2.52	2.65	5.2	6.8	5.8	7.1	5.3	7.8	41.3	30.8	21.1	9.6	5.1
0	43	1	110	75	167	64	81	104	22.86	0.69	3.82	0.82	2.3	6	8.3	6.7	5.2	3.3	10.9	22.3	26	22.1	13.8	4.6
1	43	1	118	84	164	63	71	91	23.53	0.69	6.03	2.35	3.7	5.9	8.9	6.1	7.3	4	4.8	53.3	22.1	23.8	7.7	5.2
0	43	6	140	90	153	63	85	97	26.96	0.8	3.86	1.08	2.44	10.7	16.9	25.4	22.5	18.4	7.52	8.1	18.84	14.35	10.72	9.8
1	43	1	110	66	175	73	85	101	23.68	0.89	5.11	1.21	3.09	5.2	6.6	3.6	4.8	4.2	5.05	41.69	21.43	18.6	12.73	5.5
1	43	3	130	90	154	70	84	94	29.69	0.98	4.81	1.59	2.32	5.8	9.9	10.8	9.1	5.6	6.99	13.89	44.5	79.76	26.05	6.1
1	43	1	132	80	170	72	99	111	24.84	1.01	4.27	1.26	2.37	6	11.2	9.2	6.6	3.7	10.05	102.86	106.81	44.41	11.8	6
1	43	6	125	90	168	94	80	101	33.12	1.1	4.79	1.01	2.95	9.1	9.9	12.9	12.6	9.8	5.5	8.9	17.1	17.2	13.8	7.7
1	43	1	110	80	156	50	74	99	20.55	1.18	5.03	1.67	2.85	5.1	6.7	4.9	5.6	5.1	3.1	37	20.5	25.8	14.3	5.1
1	43	4	110	75	168	64	94	110	22.6	1.21	5.81	1.21	4.07	6.4	13.1	10.2	7.9	6.6	8.61	95.18	77.31	67.64	51.26	5.6
1	43	3	110	80	178	83	94	110	26.14	1.22	3.5	1.49	1.27	5	10.3	10.3	8.4	5.1	7	52.6	82.4	65.3	36.7	4.6
0	43	1	125	80	167	69	91	103	24.84	1.43	4.83	1.37	3.1	5.4	9.8	10.6	6.8	3.9	11.39	51.17	102.95	58.48	16.22	5.8
1	43	5	140	80	147	54	85	98	25.15	1.56	5.03	1.45	3.29	7.3	12.3	14	10.3	5.9	13.9	27.6	60.12	75.47	27.79	6.1
1	43	3	195	105	154	70	96	103	29.56	1.6	6.21	1.75	4.12	5.7	7.5	8.5	8.2	6.6	31.34					6
1	43	4	125	85	155	70	76	90	29.14	1.8	4.43	1.05	2.17	6.6	9	13.2	7.8	5.3	17.62	35.39	75.44	55.72	16.19	5.8
1	43	6	110	70	142	46	88	96	23.01	2.36	3.83	1.1	1.86	5.87	14.43	18.53	13.3	5.85	5.5	34.7	64.6	54.2	18.4	5.9
1	43	1	160	90	162	75	100	101	28.58	2.63	5.74	1.21	3.87	4.6	9.4	9.4	7.3	4.1	7.3	45.5	49.4	36.4	25.1	5.1
0	43	6	130	90	164	70	98	104	26.03	2.72	0.92	1.07	3.8	8.2	11.7	14	13.3	8.5	3.29	4.98	12.09	10.36	6.33	7
1	43	3	110	70	171	82	95	103	28.04	3.43	4.65	1.15	2.72	6	9.5	9.6	7.9	3.8	33.9			129.5	25.6	5.1
1	43	4	145	88	149	61	79	99	27.43	3.57	4.56	1.32	2.57	6.2	9.1	11	8	8.5	20.1	59.9	108.4	92.1	97.3	5.3
1	43	6	130	80	155	62	83	96	25.75	3.68	4.12	0.89	2.68	6.9	8.6	12.2	13.7	9.9	8.02	11.1	22.2	19.3	26.8	6.4
1	43	1	118	65	170	61	57	71	21.23	4.3	3.19	0.62	1.47	4.6	7.3	7.1	5.2	3.7	10	40.3	42.1	33	15.9	5.1
1	43	5	120	75	165	73	85	102	26.84	4.33	4.88	0.96	2.62	8	10.8	13.6	12.4	7.9	11.6	11.5	24.3	39.8	22.9	5.3
0	43	5	110	70	165	70	91	99	25.91	4.78	3.5	0.82	1.58	7.3	9.5	13.1	14.3	8.1	12.86	26.07	49.22	70.95	32.31	6.4
0	43	1	145	90	170	104	76	93	36.13	5.27	7.66	1.39	4.12	5.2	9.7	11	4.7	5.5	10.88	83.68	109.37	31.73	7.01	4.8
0	43	1	125	70	158	70	97	104	27.93	6.29	4.63	1.04	2.08	4.9	8.4	9.1	6.3	3.9	12.44	66.05	89.46	57.95	17.27	4.9
1	43	1	90	66	172	68	81	96	23.01	8.31	5.64	0.76	2	5.6	8.3	9.5	7.5	6.3	7.1	35.54	57.76	116.68	30.29	6.3
1	43	1	135	85	161	56	66	95	21.81	0.45	4.7	1.84	2.32	5.4	11.41	9.99	5.27	4.57	9.72	29.62	35.47	18.94	6.9	5.4
1	43	1	110	55	164	62	83	93	23.09	0.73	4.07	1.19	2.94	5.09	9.16	8.61	5.65	3.29	3.57	82.58	62.94	20.28	6.32	6.1
1	43	1	105	80	158	63	81	90	25.16	0.87	5.05	1.74	3.16	5.04	6.3	3.84	4.05	4.18	8.11	39.37	41.89	30.17	15.71	5
1	43	1	98	88	156	52	71	91	21.44	0.73	2.81	1.33	1.4	4.93	9.14	8.1	5.56	4.5	8.76	51.4	68.48	49.25	20.46	6.1
1	43	1	110	70	167	55	71	93	19.71	0.5	4.97	1.87	2.66	5.31	9.5	6.4	5.43	3.71	5.04	49.37	34.4	12.37	2.9	5.4
1	43	1	101	79	165	70	93	103	25.53	1.27	4.27	1.22	2.92	4.51	8.32	7.92	7.05	3.34	4.91	0.01	0.05	26.65	10.49	5.2
0	43	3	150	90	181	79	93	101	24.03	2.16	5.08	1.14	3.26	5.49	12.27	12.67	8.49	5.54	14.2	73.06	114.38	77.86	25.15	5.5
1	43	4	115	60	153	59	85	96	25.26	0.7	3.73	1.46	1.95	6.17	10.38	11.99	8.45	4.24	14.37	50.06	87.05	49.89	21.44	5.3
1	43	4	100	80	155	57	83	98	23.66	0.87	4.02	1.39	2.2	6.44	9.07	9.25	8.33	4.83	6.52	31.74	32.56	34.7	23.38	5.4
1	43	4	145	88	166	75	81	109	27.3	3.6	4.6	1.22	2.57	6.23	9.06	11	8.02	8.47	20.12	59.85	108.39	92.13	97.29	5.2
0	43	3	110	90	169	63	94	100	22.04	2.98	5.88	1.28	3.16	5.93	10.82	14.41	8.96	3.55	8.99	69.06	137.91	159.84	29.99	5.4
0	43	3	145	100	183	81	90	102	24.05	2.04	5.19	1.08	3.26	5.46	12.34	12.72	8.5	5.47	14.22	73.06	114.45	77.85	25.2	5.5
1	43	4	105	70	150	54	68	94	23.97	0.75	4.13	1.35	2.04	6.45	9.11	9.25	8.35	4.84	6.55	31.7	32.63	34.67	23.43	5.6
1	43	4	150	88	164	73	78	108	27.35	3.59	4.46	1.31	2.58	6.23	9.09	11.04	8.02	8.49	20.13	59.94	108.45	92.08	97.33	5.4
1	44	1	100	60	162	61	74	93	23.24	0.65	4.1	1.2	2.85	5.1	9.2	8.6	5.7	3.3	3.58	82.61	62.92	20.33	6.28	6.1
1	44	1	100	70	155	60	78	90	24.98	0.94	5.15	1.68	3.21	5	6.3	3.8	4.1	4.2	8.1	39.4	41.9	30.2	15.7	5.1
1	44	1	108	78	153	50	72	91	21.5	0.81	2.79	1.35	1.49	4.9	9.1	8.1	5.6	4.5	8.78	51.42	68.5	49.3	20.47	6.1
1	44	1	110	70	164	53	69	94	19.71	0.45	4.87	1.91	2.67	5.3	9.5	6.4	5.4	3.7	5.09	49.4	34.45	12.38	2.91	5.3
1	44	1	106	74	161	67	82	102	25.78	1.18	4.36	1.13	2.91	4.5	8.3	7.9	7.1	3.3	4.9			26.6	10.5	5.1
1	44	1	112	79	170	83	108	113	28.71	2.45	5.84	0.99	4.3	5.3	7.7	6.1	5.2	4.4	15.66		109.73	34.78	13.56	5.1
1	44	1	125	75	164	61	61	67	22.58	0.52	4.54	1.87	2.77	5.3	8.1	7.8	7.2	3.4	7.7	30.5	40.2	40.4	11.8	5.1
1	44	6	120	80	165	71	85	104	26.02	0.64	3.79	1.33	2.06	9.6	14	20.9	21.7	17.2	26.35	27.22	28.84	61.47	37.33	7.6
0	44	1	116	80	160	54	81	92	20.96	0.82	4.12	1.9	2.11	5.2	7.3	10	7.4	4.8	8.8	23.05	32.2	56.38	11.78	5.5
1	44	4	130	80	174	65	74	96	21.36	0.86	5.96	1.11	3.33	6.4	11.9	10.7	8.4	4.4	12.3	46.2	77.2	58.4	14.8	5
0	44	1	100	65	164	53	82	93	19.83	0.94	3.78	1.52	1.99	4.6	7.5	6.9	6	3.1	7.06	56.07	102.33	40.1	11.16	5.1
0	44	1	100	60	160	65	88	98	25.34	1.04	6.73	1.54	4.39	5.9	8.3	8.4	6.8	4.6	3.24	11.76	27.78	18.15	8.76	5.7
1	44	1	120	75	162	62	79	94	23.62	1.16	4.98	1.76	2.36	5.7	8.6	9.1	7.6	6.2	5.51	20.68	47.03	58.16	6.64	5.7
1	44	6	140	90	162	68	86	91	26.06	1.52	5.59	1.34	3.64	6.8	15.1	15.3	11.6	6.2	20	81.9	66.8	43.6	35.4	6.4
0	44	6	100	80	153	58	97	98	24.77	1.59	4.83	1.17	2.86	13.3	16.5	20.4	22.2	19.2	16.12	16.56	23.4	18.04	18.35	10.1
1	44	6	120	80	166	66	80	99	23.94	1.6	3.51	1.14	2.18	6.6	12.4	16.2	16.6	11.1	9.49	15.53	25.15	23.16	11.31	8.7
1	44	4	125	85	149	57	96	119	25.55	1.7	6.21	1.72	3.81	6.3	9.9	10.9	9.3	6.8	12.08	44.31	67.78	67.25	40.04	5
1	44	6	145	90	154	69	79	95	29.03	2.24	4.66	0.89	3.04	6.6	12	15.9	15.5	7.2	7.86	32.77	71.18	129.15	44.12	6.7
0	44	5	130	95	164	79	93	98	29.3	2.36	7.16	1.44	4.75	6	10.4	14.4	11.6	7	11.93	49.98	53.4	37.78	22.29	7.8
0	44	6	160	100	177	75	90	101	23.81	2.78	3.61	0.81	2.16	12.5	11.9	15.5	17.8	16.3	9.31	7.56	14.03	23.96	26.68	7.9
1	44	3	110	70	153	59	79	94	25.11	2.78	5.49	1.2	3.59	5.5	10.4	10.6	9.1	8.4	13.69	92.43	72.81	72.49	73.63	5.7
1	44	1	117	74	173	86	108	113	28.89	2.37	5.74	1.04	4.31	5.3	7.72	6.15	5.23	4.43	15.63		109.68	34.8	13.51	5.1
1	44	1	90	50	152	49	67	91	21.04	0.59	3.63	1.53	2.02	5.63	11.05	9.6	7.64	6.6	11.09	127.07	130.9	173.97	106.71	5.9
0	44	3	105	85	168	62	98	97	22.05	3.02	5.72	1.09	3.25	5.86	10.78	14.35	9.04	3.56	9	69.07	137.87	159.9	29.95	5.5
1	44	1	100	55	158	58	66	93	23.38	0.75	4.13	1.15	2.79	5.14	9.22	8.57	5.75	3.25	3.6	82.61	62.97	20.28	6.28	6
1	44	1	0	-5	152	58	81	91	25.03	0.9	5.09	1.65	3.26	4.97	6.33	3.77	4.12	4.15	8.06	39.35	41.87	30.18	15.75	5
1	44	1	103	83	156	52	67	91	21.31	0.9	2.79	1.29	1.48	4.91	9.15	8.09	5.65	4.49	8.78	51.41	68.5	49.32	20.47	6
1	44	1	105	75	166	54	75	94	19.7	0.47	4.87	1.85	2.75	5.25	9.5	6.42	5.38	3.66	5.06	49.45	34.44	12.37	2.96	5.2
1	44	1	111	79	162	67	90	104	25.74	1.12	4.27	1.17	2.89	4.47	8.28	7.85	7.06	3.3	4.9	-0.05	0.02	26.64	10.47	5.2
1	44	1	117	84	168	82	110	115	28.88	2.5	5.92	0.93	4.32	5.32	7.69	6.06	5.22	4.45	15.61		109.68	34.73	13.53	5.1
1	45	1	100	55	155	50	76	91	20.81	0.66	3.62	1.63	1.94	5.6	11.1	9.6	7.6	6.6	11.09	127.08	130.86	173.95	106.7	6
0	45	1	120	80	177	73	89	99	23.41	1.3	4.84	1.75	2.5	5.4	10	7.8	4.6	5.2	12	155	61.2	16.9	7	5.4
0	45	1	130	80	172	68	91	97	23.11	1.85	5.22	1.12	3.6	5.3	8.2	10.3	5.4	2.5	11.33	21.55	46.1	52.72	12.34	5.8
1	45	2	100	64	162	59	75	92	22.48	1.32	4.96	1.1	3.58	6.5	10.4	10.8	7.1	4.6	8.93	55.73	133.29	81.46	25.85	6.1
1	45	1	120	70	177	64	70	95	20.28	0.51	3.88	1.98	1.85	5	6.4	5.8	5.9	5.4	6.8	15.4	30.6	27.4	17.9	5.3
1	45	3	120	75	172	48	75	97	16.23	0.69	5.21	2.07	2.4	3.9	7.3	7.7	7.8	5.9	3.16	19.79	24.54	46.37	10.85	4.4
0	45	1	100	60	159	51	82	98	20.28	0.82	3.83	1.07	2.38	4.2	12.7	15.5	6.1	3.6	4.31	22.81	55.8	14.49	6.76	6.3
0	45	6	118	70	166	88	100	99	31.77	1.04	3.73	1.05	2.46	10.2	14.9	17.9	18.8	14.3	14.3	21.5	33.7	31.5	31.2	6.1
1	45	6	135	80	178	87	108	108	27.34	1.15	5.23	1.42	3.26	6.4	12.9	14.6	15.8	9.8	10.36	23.52	23.19	32.16	27.42	7.7
0	45	6	110	70	161	52	92	107	20.06	1.16	4.08	1.31	2.18	15.1	22.2	29.1	30.3	21.6	6.37	8.27	15.68	10	12.66	11.8
0	45	6	120	70	165	64	87	96	23.38	1.29	4.71	1.17	3.04	9.7	14.4	19.3	16.7	15.5	10.1	19.5	18.1	20.3	23.5	6.7
0	45	6	158	105	155	72	98	100	30.11	1.5	4.01	1.01	2.61	10.7	17.8	22.3	20.4	14.7	12.43	17.4	27.88	27.3	21.17	9
1	45	1	105	70	170	59	88	108	20.24	1.67	6.31	1.91	4.09	5.6	9.1	8.5	6.4	6.4	13.67	103.32	46.94	37.31	32.74	5.6
1	45	5	146	80	168	53	94	110	18.59	1.87	6.65	1.89	3.53	5.7	13.4	13.2	11.2	3.9	5.69	67.59	97.62	98	14.62	6.2
1	45	1	120	80	165	71	79	95	25.91	1.92	3.92	1.15	2.29	5	6.3	4.9	4.6	2.8	7.36	62.22	40.01	34.75	8.88	5.4
0	45	1	120	80	158	63	76	90	25.14	1.97	3.48	0.73	2.15	4.7	8.7	8.1	5.3	4.6	13.5	86.98	59.91	20.59	12.52	5
0	45	6	130	90	166	71	80	92	25.61	2.09	4.44	1.66	2.38	8.8	14.5	16.5	15.9	11	14.7	33	36.8	46.7	20.9	6.6
1	45	3	115	85	158	74	85	103	29.76	2.32	5.93	1.63	3.5	5.5	9	8.2	7.8	6.7	12.6	23	70.6	69	65	5.5
0	45	6	120	84	164	65	99	105	24.34	3.16	5.26	1.03	3.42	9.2	13.9	16.7	16.6	10.5	10.81	13.41	19.65	17.45	15.74	7.8
0	45	6	120	80	171	78	90	98	26.84	4.39	6.93	1.04	4.91	9.9	14.7	20.2	21.2	16.4	6.36	14.36	34.25	35.47	15.1	8.2
0	45	1	125	90	174	70	95	100	23.22	1.29	4.79	1.75	2.51	5.38	10.03	7.78	4.63	5.23	12.05	154.95	61.18	16.93	7	5.3
1	45	2	105	54	163	60	72	92	22.3	1.29	4.88	1.2	3.57	6.55	10.36	10.76	7.08	4.65	8.98	55.76	133.26	81.44	25.86	6.2
1	45	1	105	50	158	52	84	91	21.02	0.71	3.71	1.64	1.89	5.65	11.14	9.65	7.55	6.62	11.1	127.03	130.91	173.92	106.72	6
0	45	1	120	75	179	75	96	98	23.39	1.27	4.83	1.81	2.6	5.38	10.04	7.84	4.58	5.2	11.95	154.96	61.21	16.89	7	5.4
0	45	1	125	80	171	67	79	95	23.03	1.87	5.22	1.08	3.62	5.27	8.15	10.25	5.38	2.47	11.32	21.59	46.08	52.67	12.31	5.7
1	45	2	105	69	160	58	73	92	22.62	1.24	4.94	1.16	3.64	6.46	10.37	10.85	7.15	4.62	8.97	55.69	133.28	81.48	25.82	6.1
0	46	1	115	70	168	70	92	100	24.95	2.08	4.85	1	3.18	4.9	6.5	6.2	4.6	3	8.32	43.08	77.08	40.59	7.58	5.1
1	46	3	110	70	162	63	87	99	24.17	2.1	3.78	1.1	2.01	5.6	9.9	12.5	10.3	5.5	12.2	23.9	97.99	50.42	19.44	5.6
0	46	3	116	68	173	77	88	98	25.8	1.71	4.77	1.06	3.13	6	12.5	12	8.2	3.5	19.31	108.4	108.62	116.84	16.93	6
1	46	6	130	80	162	63	90	113	23.92	0.81	4.57	1.03	2.82	4.1	5.6	9.6	11.9	8.5	6	9.3	18.3	15.6	9.9	6.2
1	46	1	130	85	172	72	81	101	24.44	0.96	5.92	1.74	3.36	4.7	7.8	7.7	7	6.5	5.9	69.19	19.26	17.55	10.6	4.5
0	46	6	185	130	165	81	99	103	29.84	0.97	3.57	1.1	2.42	9.7	19.5	22.9	16.8	13.1	9.04	12.27	16.51	13.54	30.41	9
1	46	3	120	80	156	59	82	95	24.24	0.97	3.81	1.68	1.87	4.9	8.5	11	9.4	3.4	6	15.24	76.94	112.94	14.62	5.6
0	46	5	130	90	164	71	91	98	26.49	1.03	3.68	1.25	2.26	5.8	10.2	11.8	12.7	9.1	21.71	53.62	75.42	94.54	57.52	6.4
0	46	6	118	90	163	69	93	104	26.06	1.06	4.05	0.96	2.87	6.8	16.7	19.4	18.9	14.9	8.2	41.6	22.3	17.4	24.3	10
1	46	4	120	80	149	51	89	118	22.89	1.06	5.47	1.1	3.15	6.5	8.6	10.6	9.8	7.9	3	30	27.5	33	20.6	5.9
1	46	1	120	70	164	64	86	101	23.83	1.17	4.28	0.89	2.84	4.7	7.1	6.9	6.2	4.4	6.35	38.74	33.3	30.38	6.12	5.2
0	46	1	100	70	169	58	77	93	20.48	1.17	7	1.45	4.01	5.9	9.5	11.7	6.3	3.7	7.2	17.5	43.2	28.6	7.4	5.2
0	46	6	120	80	170	114	64	95	39.41	1.21	5.03	1.32	3.68	8.9	9.8	16.9	20	22.2	3.35	3.42	6.15	10.98	8.14	8.3
1	46	1	120	80	163	74	73	91	27.83	1.22	5.8	1.06	3.19	5.3	8	10.4	7.2	4.6	8.2	17.5	17.6	16.9	11.2	5.1
1	46	6	118	72	167	71	88	101	25.64	1.33	4.04	1.36	2.13	7.9	17.1	20.6	16.6	9.6	8.25	15.24	26.61	29.47	16.49	7.1
1	46	1	120	80	155	62	81	100	25.78	1.42	5.33	1.51	3.34	4.6	9.7	9.9	6.9	4.6	5.75	55.83	91.45	86.47	16.16	5.5
1	46	1	120	70	177	72	80	97	22.94	1.55	4.76	1.49	2.98	4.6	8.7	8.1	6.8	5.5	8.5	79.3	95.3	15.4	25.2	5.1
1	46	6	108	77	160	51	74	100	20	1.68	6.21	1.54	4.87	20	19.7	18.8	24.4	25.5	3.8	3.4	3.8	6.1	5.1	12
1	46	1	90	60	175	67	77	96	22.03	1.77	4.59	1.36	2.93	5.1	8.8	10.1	7.1	5.7	6.71	32	43.8	21.9	12.6	5.2
1	46	1	120	70	160	63	81	100	24.61	1.87	6.23	1.9	4.03	4.8	5.6	5.2	3.9	2.1	7.52	61.57	53.08	43.44	8.64	5.6
1	46	6	145	80	161	67	84	98	26.03	1.96	6.11	1.24	3.25	6.2	7.8	11.7	12.6	10.6	6.3	7.5	8.5	24.3	23.7	6.5
0	46	6	120	80	155	53	96	112	21.89	2.65	4.82	1.11	2.59	5.5	10.4	14.1	15.8	9.3	5.78	10.41	30.57	43.08	16	6.6
0	46	1	106	72	186	86	75	82	25	2.82	4.47	0.96	2.4	5	10.6	10.9	7.4	3.6	6.5	65.01	73.43	41.12	8.48	5.4
0	46	1	130	85	176	71	89	98	22.99	1.92	5.29	1.1	3.59	5.31	8.15	10.32	5.41	2.47	11.34	21.52	46.11	52.73	12.37	5.9
1	46	1	105	95	158	55	59	87	21.98	1.12	4.92	1.51	3.11	5.18	9.19	7.42	6.09	4.8	6.67	30.23	42.39	33.74	8.71	6
1	46	3	110	65	161	63	88	100	24.12	2.06	3.7	1.07	1.93	5.6	9.91	12.5	10.35	5.54	12.18	23.92	97.97	50.38	19.46	5.7
0	46	1	115	65	170	71	84	99	24.51	2.14	4.86	0.92	3.26	4.94	6.47	6.23	4.56	2.98	8.27	43.03	77.06	40.63	7.58	5.1
1	46	3	105	65	161	63	85	98	24.24	2.09	3.7	1.17	2.08	5.64	9.87	12.45	10.27	5.46	12.2	23.9	98.04	50.47	19.43	5.6
0	46	3	121	68	173	77	87	98	25.8	1.76	4.74	1.05	3.2	6.03	12.5	12.02	8.16	3.46	19.28	108.43	108.57	116.79	16.93	6.1
1	47	1	130	75	157	58	81	99	23.42	2.12	4.9	1.48	3.03	4.5	7.1	6.2	5.7	5.5	8.2	42.79	54.79	49.04	39.56	5.1
1	47	1	110	70	158	50	71	89	19.88	0.81	4.2	1.67	2.38	4.6	8.5	7.1	5.7	2.7	5.15	51.33	43.78	39.33	8.25	5.3
1	47	1	115	90	160	56	68	89	21.91	1.14	4.92	1.55	3.06	5.2	9.2	7.4	6.1	4.8	6.71	30.18	42.34	33.71	8.74	5.9
1	47	3	140	90	162	63	88	101	23.92	2.5	7.14	1.68	4.26	5.6	11.4	12.6	10.7	4.3	10.46	56.39	60.5	160	24.29	6.7
1	47	1	110	75	180	69	75	92	21.19	0.45	3.84	1.91	1.82	5	7.4	7.8	4.9	4.3	4.6	17.8	94.1	14.2	6.7	5.6
0	47	6	120	80	162	55	82	100	21.15	0.51	4.95	1.88	2.62	10.2	15.9	21.3	21	15.9	1.67	4.9	8.4	7.87	9.97	8.2
0	47	6	130	75	161	59	82	96	22.66	0.53	4.28	1.29	3.05	5.1	9.7	13.6	14	5.7	8.48	14.47	17.22	13.08	11.79	5
1	47	1	120	80	163	58	73	97	21.83	0.57	4.1	1.21	2.34	5.6	7.4	7.3	6.3	4.7	4.9	18.2	12.2	14.5	9.2	5.3
1	47	1	100	70	164	58	83	95	21.5	0.59	4.59	1.47	2.86	5.2	7.9	7.1	7.1		7.7	28.1	36.3	48.8		5
1	47	5	110	80	166	64	94	113	23.09	0.66	4.78	2	2.57	6.9	12	14.4	12.1	6.5	5.54	23.9	44.69	62.73	26.7	5.7
1	47	6	140	80	153	52	84	103	22.21	0.72	6.85	1.88	4.1	7.5	9.9	13.7	17.7	15.9	4	4.64	9.28	9.21	3.59	6.3
0	47	1	140	90	164	62	83	94	23.04	0.75	4.38	1.28	2.63	5.9	9.2	7.2	5.3	5.4	3.24	35.69	75.43	10.36	4.5	5
1	47	1	140	85	160	57	79	104	22.27	0.78	4.33	0.9	2.82	5.2	8.5	8.2	6.7	4.4	8.2	8.1	11.2	35.1
0	47	6	125	70	146	46	83	100	21.43	0.83	5.69	1.42	4.05	6.8	14	17.7	22.6	15.6	5.59	9.4	12.55	19.8	14.36	5.4
0	47	1	135	95	167	69	93	103	24.8	1.01	4.98	1.49	4.39	4.9	7.8	7.8	4.1	4.3	6.66	32.68	53.78	14.33	6.03	5
1	47	1	120	75	161	55	90	104	21.34	1.06	4.2	0.91	2.96	4	8.9	6.7	4	3.5	4.09	19.8	19.4	7.6	2.5	4.2
1	47	1	105	75	164	65	80	95	24.35	1.06	5.25	1.71	3.18	4.7	6.1	3.65	4.8	5.8	8.4	77	33.9	23.6	23.6	5.1
0	47	4	128	80	167	70	95	100	25.25	1.08	5.46	1.47	3.61	6.3	11.6	16	8.9	3.5	6.9	13.2	31.4	13.7	5.6	5.7
0	47	1	110	75	153	58	98	107	24.61	1.11	6.19	1.27	3.59	5.7	10.9	12	6.1	4.3	7	19.2	13.1	25.5	6.1	5
1	47	5	140	90	169	83	89	111	29.02	1.32	5.96	1.37	3.38	7.1	10.4	12.9	8.3	3.9	16.8	71.1	122.1	58	17.1	5.7
1	47	1	102	70	164	61	74	90	22.86	1.33	6.32	1.82	3.8	5.3	9.1	9.7	6.3	4.1	8.34	31.62	44.64	39.18	16.41	5.3
0	47	1	120	80	173	82	100	100	27.28	1.38	5.07	1.21	2.96	5.7	8.5	8.5	4.3	4.8	6.09	34.2	60.63	9.22	7.14	5.5
0	47	1	130	75	159	59	86	87	23.45	1.59	4.56	1.13	3.12	4.4	7.7	8.5	5.7	3.6	10.27	91.63	158.17	37.1	12.63	5.6
0	47	1	115	80	161	70	80	90	26.96	2.07	3.22	0.7	2.09	5.1	8	7.2	6.9	4.5	12.4	83.9	41.6	23.9	11.7	5.1
0	47	3	110	70	162	68	84	86	25.83	2.23	5.58	1.25	3.44	5.9	7.8	10.7	10.9	8.7	6.26	5.61	28.05	64.25	50.66	8.7
0	47	3	120	80	156	67	86	94	27.38	3.35	6.3	1.57	3.58	5.5	8.6	13.7	8.2	5.6	5.6	32.3	80.8	50.8	24.3	5.7
0	47	4	115	85	167	71	83	90	25.4	3.75	5	1.08	2.55	6.4	13.4	13.5	10.7	7.7	17.2	56.9	91.4	110.7	69.3	5.4
0	47	6	110	60	176	70	107	111	22.45	5.06	4.4	0.82	2.02	17.7	20	23.7	18.2	17.2	9.33	18.17	28.12	10.34	9.01	11.1
0	47	1	120	70	167	70	85	101	24.99	2.18	4.85	0.91	3.18	4.93	6.53	6.25	4.64	3.03	8.27	43.06	77.03	40.64	7.56	5.2
0	47	1	96	66	177	61	66	90	19.52	0.97	4.72	1.59	2.81	5.78	8.47	7.6	5.49	3.75	9.49	51.98	61.85	54.56	12.96	5.5
1	47	1	113	83	162	64	84	99	24.34	1.57	5.14	1.52	3.16	4.89	8.72	10.41	6.86	3.69	13.33	71.29	90.41	46.45	14.45	5.2
0	47	3	116	78	176	80	90	97	25.89	1.76	4.68	1.16	3.12	6.04	12.47	12.03	8.2	3.53	19.31	108.43	108.58	116.82	16.93	6.1
1	47	3	130	80	157	59	97	102	24.06	2.55	7.17	1.7	4.28	5.6	11.35	12.58	10.72	4.32	10.44	56.39	60.55	160.03	24.31	6.6
1	47	1	125	70	160	61	82	100	23.55	2.16	4.86	1.4	2.98	4.51	7.05	6.17	5.72	5.46	8.16	42.81	54.74	49.01	39.53	5.1
1	47	1	105	70	153	46	74	90	19.71	0.71	4.11	1.57	2.3	4.63	8.46	7.1	5.69	2.67	5.13	51.29	43.75	39.38	8.21	5.2
1	47	1	115	95	158	55	76	91	22	1.24	4.89	1.52	3.06	5.21	9.16	7.36	6.06	4.82	6.72	30.23	42.38	33.74	8.79	6
1	47	3	135	90	159	60	94	102	23.8	2.55	7.15	1.78	4.27	5.55	11.42	12.63	10.66	4.29	10.42	56.38	60.53	159.96	24.26	6.6
1	48	1	120	60	163	59	80	98	22.21	0.92	4.48	1.42	2.8	5.1	7.8	6.4	6	4.4	6.84	39.71	41.05	27.34	9.67	5.7
0	48	1	106	76	176	61	74	89	19.58	0.9	4.76	1.67	2.85	5.8	8.5	7.6	5.5	3.7	9.44	51.97	61.84	54.56	12.92	5.5
1	48	1	108	78	162	64	79	98	24.24	1.6	5.11	1.53	3.16	4.9	8.7	10.4	6.9	3.7	13.3	71.3	90.4	46.5	14.5	5.1
1	48	1	135	90	163	68	82	102	25.41	1.64	4.61	1.29	2.34	5.12	7.4	6.98	5.73	4.21	14.44	122.5	109.5	140	25.5	5.3
1	48	4	165	100	165	69	94	102	25.2	1.67	5.42	1.04	3.45	6.4	12.2	15.5	9.4	4.9	11.7	34	31.5	122.9	35.9	5.4
0	48	4	165	100	165	69	94	102	25.3	1.67	5.42	1.04	3.45	6.4	12.2	15.5	9.4	4.9	11.7	34	31.5	122.9	35.9	5.4
1	48	1	105	70	170	78	84	107	27.12	0.56	4.92	1.02	2.9	5.2	8.8	7.4	5.4	3.4	8.9	37.8	32	43.2	13.3	5
1	48	6	114		153	55	104	120	23.31	0.6	5.17	2.19	2.7	9.2	14.3	17.5	16.5	10.4	4.9	8.2	16.2	23.6	18.6	7.4
0	48	6	100	70	170	62	85	100	21.36	0.65	3.86	1.15	2.22	7.8	13.2	17	18.3	12.3	4.23	9.47	8.83	15.95	7.53	8.9
1	48	1	130	80	179	85	77	87	26.62	0.79	5.83	1.88	3.11	5.8	10.7	9.1	5.5	4.9	9.7	56.6	38.9	20.1	8.1	5.5
1	48	6	140	80	168	69	103	120	24.44	0.79	7.11	1.96	4.84	8.3	11.9	13	11.9	8.2	9.92	39.14	40.42	66.24	27.26	7.1
1	48	1	125	100	157	68	77	91	27.39	0.88	4.7	1.57	2.74	4.8	10.1	8.5	7.6	5.9	11.15	37.61	101.08	40.02	11.81	5.1
1	48	6	140	85	165	62	92	104	22.76	0.91	6.13	1.2	3.3	11.9	15.8	18.2	11.3	19.9	29	19.9	17.2	21.7	56.6	7.2
1	48	6	110	80	149	56	110	124	25.54	1.16	3.99	1.39	2.37	8.5	13.3	15.8	15.4	12.1	8.95	19.19	31.69	42.25	38.71	7.3
0	48	3	130	80	156	48	67	83	19.72	1.19	4.24	1.47	2.56	5.5	8.9	11.7	9.7	4.1	5.16	17.36	18.85	26.96	8.44	6
1	48	1	130	66	174	58	76	100	19.2	1.19	4.8	1.58	2.93	4.3	4.8	5.7	4.2	3.9	4.09	16.25	8.47	8.04	5.56	4.6
0	48	2	110	70	153	58	71	82	24.57	1.19	4.96	1.67	2.88	6.2	10.1	13	6.8	3.4	7.43	19.08	40.37	29.23	8.05	6.1
1	48	3	127	81	170	80	87	98	27.55	1.3	5.16	1.2	3.77	5.1	7.4	13.2	9.9	4.8						5.1
1	48	1	120	80	163	65	72	93	24.44	1.38	6.38	1.21	3.84	5	10.3	7.6	5.8	3.7	5.4	27.3	10.8	23.6	19.7	4.9
1	48	1	120	80	171	74	79	97	25.4	1.44	6.44	1.29	3.68	5.7	9.8	10.4	6.1	4.4	8	18.9	32.4	19	6.9	5.6
1	48	1	135	85	174	67	74	93	22.22	1.46	9.7	1.24	6.09	4.9	2	5	5.9	5.1	4.86	20.82	14.48	9.64	6.82	5
1	48	1	120	70	182	90	85	100	27.24	1.5	3.75	1.11	2.36	5.5	9.3	7.8	7	5.3	4.24	4.8	40.05	26.92	8.76	5.1
1	48	5	130	90	156	60	85	103	24.46	1.55	7.56	1.93	4.22	8	15.6	18.4	9.5	5.2	7.8	18.5	48.7	27.1	17.2	7.8
0	48	6	140	90	167	65	88	96	23.18	1.6	6.86	1	4.6	7.5	10.8	14.9	18.3	13.8	40.25	15.9	20.98	43.06	16.03	6.7
1	48	3	110	70	172	77	79	93	25.96	1.74	5.58	1.36	3.87	5.1	8.9	9.5	8	6.2	10.71	37.51	54.44	71.57	34.45	5.3
1	48	5	130	92	158	77	98	111	30.84	1.95	3.95	1.12	2.41	7.9	10.6	12.2	13.5	13.6	15.6	24.77	26.54	27.17	27.94	7.3
1	48	1	168	106	157	50	81	95	20.43	1.96	4.5	1.41	2.58	5.4	7.1	9.7	7.2	8.4	7.62	20.2	60.56	44.96	49.05	5.5
1	48	1	130	75	159	64	82	88	25.41	2.01	5.88	1.6	3.61	5.1	8.3	11.1	6.3	3.1	16.7	56.3		95	13.2	5.9
1	48	1	130	80	166	64	91	110	23.24	2.07	7.97	2.34	4.68	5.5	9.1	10	7.6	5.1	16.42	42.1	147.49	128.41	35.39	5.5
1	48	5	110	80	161	60	97	109	23.12	2.41	6.78	1.37	4.51	7	12.3	14.4	9.7		9.9	32.6	46.7	81.9		5.5
1	48	5	125	83	164	64	81	97	23.71	2.66	5.13	1.25	3.58	6.2	9.7	15	15.2	11.8	5.36	30.84	53.65	63.01	35.42	6.6
1	48	1	140	85	164	91	67	92	33.98	2.68	4.22	1.29	2.43	5.6	11.4	9.7	5.2	3.8	7.57	8.71	17.64	23.43	6.29	5.6
1	48	1	110	75	173	72	73	90	24.19	2.79	6.54	1.43	4.28	5.8	12.2	10.6	7.5	3.7	9.84	59.02	62.29	55.31	13.9	5.6
0	48	3	135	80	177	79	95	105	25.22	3.48	6.03	0.98	3.91	5.5	12.3	13.8	7.9	5.2	12.17	126.66		132.68	52.72	6.2
1	48	1	121	82	162	70	82	93	26.64	4.39	2.79	0.65	1.68	4.7	4.9	7.8	5.4	5.8	4.5	65.6	45.8	33.9	37.3	5.7
1	48	6	140	80	165	68	92	107	25.12	7.42	5.79	1.22	2	13.2	20.5	24.1	22.2	15.1	10.38	16.5	22.6	23.4	19.9	7.8
1	48	1	135	65	160	59	80	100	23.29	2.12	4.87	1.42	2.93	4.51	7.05	6.24	5.71	5.52	8.17	42.8	54.78	49.04	39.55	5
1	48	1	100	80	160	51	70	88	19.82	0.78	4.28	1.64	2.28	4.64	8.53	7.1	5.67	2.71	5.19	51.29	43.77	39.36	8.3	5.2
1	48	1	125	55	161	58	83	96	22.42	0.93	4.5	1.42	2.84	5.11	7.77	6.38	6.04	4.43	6.81	39.66	41.06	27.38	9.63	5.6
1	48	1	135	85	161	66	76	103	25.33	1.7	4.67	1.3	2.38	5.09	7.35	6.97	5.72	4.18	14.42	122.55	109.46	139.99	25.51	5.4
1	48	1	120	80	149	49	95	95	21.75	0.29	3.79	2.05	1.68	4.05	6.64	6.72	5.63	4.79	4.48	34.65	38.83	25.27	13.71	4.2
1	48	3	115	70	160	59	96	99	23.05	1.12	3.82	1.43	1.99	5.32	9.52	9.87	9.41	4.74	16.01	30.7	137.56	153.53	33.85	5.2
1	48	4	175	105	164	67	91	103	25.12	1.69	5.33	1.03	3.38	6.39	12.16	15.54	9.4	4.94	11.71	34.04	31.54	122.93	35.89	5.5
0	48	4	170	95	169	72	85	103	25.07	1.62	5.44	1.08	3.38	6.37	12.21	15.5	9.39	4.89	11.75	34.04	31.55	122.92	35.92	5.3
1	48	1	125	60	162	59	77	98	22.39	0.84	4.58	1.45	2.71	5.13	7.8	6.38	5.97	4.38	6.82	39.73	41.06	27.37	9.69	5.6
0	48	1	106	76	173	58	70	89	19.51	0.96	4.85	1.6	2.92	5.78	8.51	7.62	5.52	3.74	9.48	51.94	61.84	54.54	12.94	5.5
1	48	1	103	73	166	66	71	98	24.09	1.6	5.15	1.52	3.06	4.94	8.71	10.35	6.93	3.73	13.33	71.26	90.35	46.45	14.45	5.2
1	48	1	140	90	161	65	89	102	25.31	1.63	4.6	1.26	2.27	5.12	7.42	6.98	5.76	4.2	14.41	122.45	109.47	139.97	25.53	5.2
1	48	4	160	95	164	68	91	101	25.24	1.76	5.46	0.98	3.41	6.38	12.16	15.46	9.38	4.94	11.65	33.98	31.46	122.88	35.94	5.5
0	48	4	160	100	164	68	85	103	25.29	1.72	5.45	0.96	3.36	6.4	12.15	15.47	9.36	4.9	11.71	34.03	31.52	122.85	35.94	5.3
1	49	1	110	70	149	48	85	94	21.75	0.27	3.85	2	1.72	4.1	6.64	6.77	5.67	4.74	4.5	34.7	38.8	25.3	13.7	4.3
1	49	1	170	90	165	70	86	101	25.59	0.95	5	1.95	2.94	6	9.6	7.9	5.4	5.1	13.18	52.94	61.36	31.6	20.14	5.7
1	49	3	95	60	154	62	81	94	26.23	1.23	3.33	0.89	2.12	5.2	9	10.7	7.9	4.9	7.69	73.59	86.6	15.08	11.79	5.5
1	49	3	110	80	162	61	86	99	23.24	1.22	3.88	1.49	2.03	5.3	9.5	9.9	9.4	4.7	16	30.7	137.6	153.5	33.9	5.2
1	49	3	135	80	155	70	92	100	29.07	1.06	4.62	1.12	2.72	5.1	9.4	9.6	7.8	4.9	9.33	48.05	54.16	28.09	9.33	5.6
0	49	4	135	90	169	73	84	94	25.61	0.72	5.57	1.94	3.66	6.5	11.6	11.9	8.8	3.7	9.9	21.2	24.4	33.7	9.5	5.2
1	49	1	141	94	165	63	73	97	23.12	0.49	1.27	0.26	1.44	5	7.2	8.6	6.2	3.6	9.52	23.68	69.53	51.13	12.9	5.4
1	49	1	100	60	180	72	86	108	22.07	0.54	6.23	2.7	3.22	4.4	7.7	7.5	4.8	2.4	2.69	84.27	118.16	24.63	3.52	5.6
1	49	4	117	60	154	53	72	97	22.35	0.6	4.27	0.95	2.86	6.5	8.6	13.3	10.3	5	3.7		9.1	21.9	9.6	5.5
0	49	6	145	100	154	45	79	102	18.94	0.62	5.8	1.9	3.68	7	10.6	15.8	25.7	23.9	66.33	70.62	69.07	62.05	60.11	7.4
1	49	3	139	72	167	52	80	96	18.75	0.65	5.12	1.14	3.5	4.8	8.9	8.7	8.7	5.4	1.7	8.1	12.3	14.4	13.7	5.3
1	49	1	112	80	158	73	84	93	29.14	0.68	4.33	1.67	2.24	5	8.5	9.8	5.6	5.6	16.04	102.53	154.2	49.81	49.69	5.3
1	49	5	132	76	168	66	89	105	23.44	0.74	4.65	1.2	3.19	6.8	9.2	14.6	12.6	6.4	16.28	26.34	85.92		53.18	5.6
0	49	1	100	70	169	55	87	103	19.33	0.74	4.66	1.74	2.87	4.4	7.3	5.8	4.5	3.3	10.2	25.1	17.5	19.1	10.7	5.2
1	49	6	114	80	169	75	90	105	26.3	0.95	4.99	1.51	2.68	5.7	10.6	13	11	4.5	6.02	39.51	48.43	95.98	18.17	5.7
0	49	3	119	78	148	59	87	94	27	0.98	4.51	1.19	2.55	4.7	5.1	10.1	8.1	5.3	3.64	7.19	20.59	25.91	6.87	5.1
0	49	1	110	76	166	56	77	91	20.23	1.02	5.34	1.49	3.27	5.1	6.5	5.4	4.8	2.4	5.44	20.13	26.94	28.35	5.83	5.5
1	49	1	125	80	162	77	94	116	29.4	1.04	3.76	1.55	2.2	5.5	6.9	7.4	6.2	4.3	12.85	35.1	57.74	31.98	13.86	5.5
0	49	1	136	80	180	64	77	99	19.72	1.06	6.29	1.23	3.31	5	7.8	7.1	6.1	4.1	5.4	12.5	15.6	13.5	6.3	4.9
1	49	1	105	75	164	53	61	89	19.63	1.16	5.47	1.61	3.39	4.4	2.2	3.5	3.9	3.3	3.48	12.1	17.03	13.36	4.27	4.9
1	49	1	120	80	161	61	89	115	23.73	1.17	5.65	1.2	3.67	5.1	6.7	5	4.3		6.5	47.2	30.9	10.6
1	49	1	110	80	156	54	64	89	22.35	1.21	5.12	1.92	2.85	5.5	14.2	6.3	5.2	3.4	4.94	6.14	13.09	14.67	9.49	4.5
1	49	4	140	80	179	76	86	100	23.81	1.22	6.91	1.42	3.98	6.2	14.6	13.8	10.4	4.1	12.9	51.6	94.6	95.6	21	5.2
1	49	3	155	105	171	72	97	104	24.46	1.31	3.79	0.82	2.77	5.6	10.9	13.3	10	5.2	6.54	29.44	55.33	43.99	21.44	5.9
1	49	1	100	76	176	74	65	83	23.83	1.35	4.91	1.41	2.57	5.6	9.8	9	5.7	3.9	5.37	49.56	65.25	21.82	8.1	6.1
1	49	1	125	80	153	53	83	98	22.68	1.55	4.49	1.03	2.84	4.8	9.2	8.1	4.9	4.7	5.91	5.99	58.79	5.96	7.07	4.6
1	49	6	110	70	170	79	89	96	27.34	1.72	6.91	1.39	3.84	9.6	9.9	11.4	18.1	17	8.6	10.6	11	13.8	16.5	7.3
0	49	1	120	80	158	49	87	95	19.49	1.92	6.06	1.3	3.84	4.6	5.7	6.3	5.4	3.4	4.42	28.22	27.79	20.46	9.7	5.8
1	49	2	118	84	154	44	68	81	18.73	1.92	6.59	1.95	4.01	6.2	10.4	8.6	5.7	3.5	6.98	60.94	71.98	48.91	10.71	5.7
0	49	1	116	82	161	69	79	91	26.81	1.97	4.47	0.93	2.57	5	8.2	8.3	5.3	4.7	5.18	55.92	77.25	30.1	4.8	5.6
1	49	6	200	110	167	67	108	123	23.83	2.28	4.59	0.93	3.68	10.7	13.3	20.9	21	19.3	9.7	17.63	19.59	27.85	26.83	10
0	49	6	110	75	156	69	107	113	28.37	2.35	4.85	0.96	2.76	10.59	17.8	21.57	17.3	9.77	92.91	49	86.4	118.7	126.8	8.5
1	49	4	130	80	154	64	88	107	27.06	2.37	5.05	1.05	3.66	6.3	10.4	9.6	9.8	5	14.2	68.8	90.2	117.3	20.4	6
1	49	6	140	80	177	94	82	98	29.94	2.44	5.76	1.23	3.26	7.4	7	9.9	14.2	6.8	5.2	12.1	11.2	21.9	18.4	5.9
0	49	6	100	70	156	62	99	103	25.65	2.51	5.85	1.26	3.94	9.4	14.7	19.2	17.2	10.5	9.27	22.03	25.68	31.35	13.32	8.6
0	49	3	140	95	149	56	76	92	25.15	3.22	4.44	1.23	2.34	5.1	1.6	9.2	8.5	4.8	6.46	6.56	32.01	38.71	16.26	5.4
0	49	6	132	78	154	58	101	115	24.68	4.51	4.79	0.82	2.71	7.4	12.3	15.5	15.9	8.8	16.52	44.65	50.85	108.43	56.55	7.2
0	49	6	130	80	167	71	89	97	25.28	4.73	5.43	0.91	2.81	8.7	13.4	18.5	20.9	16	5.4	11.8	23.2	28.5	35.2	7.3
0	49	4	140	90	169	74	81	96	25.88	0.74	5.54	1.87	3.64	6.48	11.6	11.87	8.75	3.72	9.85	21.16	24.4	33.67	9.54	5.2
1	49	4	122	75	176	77	95	107	24.92	0.73	4.93	1.41	2.89	6.84	9.01	12.15	8.7	4.85	9.37	20.74	59	39.38	26.74	6
1	49	1	115	75	147	46	79	95	21.62	0.27	3.91	2.08	1.65	4.06	6.64	6.73	5.68	4.71	4.46	34.7	38.8	25.25	13.74	4.4
1	49	1	170	85	162	67	75	99	25.66	1.05	5	2	2.93	6	9.55	7.87	5.35	5.09	13.16	52.91	61.41	31.59	20.19	5.7
1	49	3	95	65	156	63	84	94	25.98	1.19	3.42	0.93	2.18	5.25	9	10.75	7.89	4.89	7.64	73.55	86.55	15.07	11.84	5.6
1	49	3	105	80	161	60	95	100	23.28	1.12	3.9	1.49	2.1	5.32	9.54	9.91	9.39	4.69	16.04	30.67	137.6	153.48	33.86	5.3
1	49	3	130	85	158	73	88	98	29.24	1.04	4.71	1.14	2.69	5.09	9.4	9.56	7.76	4.92	9.33	48.07	54.11	28.09	9.31	5.6
0	49	4	140	85	166	71	89	94	25.83	0.62	5.51	2.03	3.6	6.5	11.55	11.92	8.8	3.68	9.91	21.15	24.42	33.72	9.51	5.3
0	50	1	90	60	159	58	79	93	23.03	0.91	5.18	2.34	2.67	4.5	9.4	8.7	7.1	3.9	8.7				14.4	5
0	50	1	115	60	173	65	94	96	21.8	1.67	5.96	1.02	4.39	5.6	11.4	12.1	4	5.4	7.39	24.2	104.21	17.79	7.76	5.8
1	50	1	90	55	163	67	81	99	25.15	0.58	4.55	1.31	2.7	4.8	8.1	7.5	6.8	5.3	4.93	17.49	23.26	14.68	6.1	5.5
1	50	1	125	80	152	52	81	93	22.51	1.57	4.99	1.77	2.92	5.2	9.2	9	6.8	4.9	7.21	21.98	117.14	32.75	32.91	5.8
1	50	1	150	100	158	74	96	109	29.67	1.9	4.83	1.19	2.87	5.4	8.1	10.1	7.5	6.1	29.56	87.97	160	143.04	69.05	5.5
0	50	2	110	70	165	65	85	102	23.74	2.27	5.46	0.98	3.8	6.9	11.6	14.4	6.4	5.2	12.2	14.1	17.8	40.4	38.9	7.4
1	50	4	112	70	174	75	87	98	24.88	0.72	4.92	1.51	2.96	6.8	9	12.1	8.7	4.9	9.35	20.72	59.02	39.43	26.76	5.9
1	50	6	120	80	155	54	88	122	22.67	0.47	4.2	2.23	2.04	8.8	13.9	20.8	26.3	22.7	7.9	47.7	88	60.3	18.7	5.5
1	50	1	115	70	161	59	81	99	22.89	0.66	5.6	1.48	3.73	4.9	8.7	8	7.5	7	6.32	27.53	10.82	32.45	30.63	5.3
1	50	1	92	66	162	53	76	99	20.32	0.77	4.59	1.71	2.31	5.3	9.4	9.9	7.5	5.9	3.62	29.72	36.39	29.09	26.21	5.4
0	50	6	135	90	167	71	104	120	25.56	0.85	5.24	1.33	3.42	9.5	11.4	17.7	17.7	16.5	5.81	16.94	25.5	36.18	7.58	6.3
1	50	6	130	80	164	64	97	100	23.73	0.88	4.04	1.36	3.18	6.9	7.9	12.9	17.6	17.4	7.03	8.03	33.01	18.05	14.14	12.1
1	50	1	90	60	159	59	76	91	23.15	0.9	8.11	1.74	4.5	5.4	8	6.4	3.8	2.5	4.98	27.55	27.98	11.44	5.82	5.9
0	50	6	140	80	167	68	86	96	24.61	0.92	6.58	2.08	3.85	11	13.2	20.1	24.9	22.8	4.49	6.93	9.57	9.82	9.75	6.7
1	50	5	170	100	157	69	84	99	27.89	0.95	5.82	1.69	3.85	6	9.2	13	12.4	7.5	8.5	42.18	150.71		87.32	6.3
1	50	3	105	70	177	73	82	104	23.44	1.08	4.81	1.4	2.91	5.6	13	12.1	9.4	3.3	6.19	32.16	77.08	70.61	8.72	6.9
1	50	3	146	91	148	56	67	84	25.78	1.19	4.52	0.82	1.93	3.4	10.3	6.7	8.9	4.3	5	40	28.1	44.1	25.9	5
0	50	6	115	75	171	68	85	96	23.39	1.29	4.12	0.86	2.91	7.1	9.4	13.9	12.1	7.5	13.9	8.6	53.8	33.3	18.3
1	50	1	100	70	167	56	76	95	19.96	1.33	6.38	1.26	3.98	4.7	8.3	5.8	6.5	3.6	7.12		59.9	35.5	4.18	5.6
1	50	1	150	110	170	69	77	94	23.92	1.41	4.36	1.49	2.52	4.2	8.7	9.5	7	7.2	5.34	41.24	36.52	31.24	37.45	5.2
0	50	4	130	80	164	80	94	101	29.76	1.47	4.19	1.07	2.91	6.7	12.8	15.3	10.7	3	19.33	50.9	42.3	103.92	22.23	6.2
0	50	5	160	120	164	74	84	103	27.39	1.52	4.69	0.89	2.8	6.9	12	13.7	12	7.7	9.4	29.2	35.5	72.5	14.6	5.9
0	50	5	130	80	162	71	89	95	27.1	1.68	4.97	1.4	3.35	14.1	16.3	20.7	19.9	18.6	10.64	16.62	15.29	13.02	12.74	10.8
0	50	1	116	76	163	73	80	91	27.64	1.71	4.31	0.95	2.75	5	8.1	7.4	5.7	3.5	11.46	54.59	87.24	80.15	14.61	5.7
1	50	1	165	100	159	64	79	89	25.17	1.8	4.21	1.21	2.77	4.4	6.8	5.5	3.2	2.6	16.65	120.31		55.86	23.76	5.4
0	50	3	110	70	171	84	99	108	28.7	1.81	3.42	1.07	1.79	5.1	9.6	11.6	8.2	4.1	10.68	24.59	105.27	94.26	14.11	6
1	50	6	180	95	154	83	86	96	35.09	1.87	6.05	1.07	3.2	8.5	9	13.8	14.2	11.6	16.1	12.8	26.7	23.1	40	8.7
1	50	6	135	80	143	56	90	102	27.29	1.97	3.97	0.98	2.4	6.6	9.5	13.5	11.3	7.5	10.76	43.62	65.09	38.8	34.56	5.9
1	50	4	112	76	168	75	89	106	26.4	2.11	10.27	1.54	6.86	6.3	10.6	12.1	10.7	6.5	16.08	135.78			81.21	6.2
1	50	6	140	70	169	75	87	98	26.37	2.36	5.83	1.15	4.02	6.2	7.9	12.2	12.8	10.3	12.7	14.4	42.38	70.12	64.18	6.1
1	50	3	120	70	162	65	76	95	24.78	2.44	3.91	0.94	2.29	5.6	9.4	10.9	8	5.3	10.38	59.39	79.97	67.7	29.78	5.6
0	50	6	125	70	147	57	90	94	26.4	2.45	5.91	1.01	4.03	11.6	16.5	20.2	21.1	15.9	11.67	19.23	26.31	22.53	19.5	9.7
0	50	5	115	90	166	75	112	119	27.28	2.82	5.51	0.99	3.39	5.4	8.8	14.5	11.1	4.8	6.2	17.2	49.6	37.6	15.2	6.8
1	50	4	130	90	162	76	106	119	29	3.1	4.78	1.02	2.29	6.2	9.4	11.6	9.2	4.7	18.8	39.34	89.41	121.79	24.9	5.6
0	50	1	130	85	179	87	95	104	27.06	3.22	4.76	0.94	2.85	5.5	10.9	8.7	5.2	3.8	2.5	25.1	37.5	14.5	11.5	5
0	50	6	135	100	170	75	96	98	26.1	3.67	5.53	1.02	3.47	17.9	29.5	26.7	26.4	19.8	16.08	17.67	21.09	22.67	21.22	11
0	50	6	145	90	144	52	100	102	25.25	4.36	4.07	0.72	2.21	6.3	9.7	14	13.9	7.8	12.29	27.34	62.53	88.05	78.92	5.4
0	50	1	123	80	172	83	94	105	28	5.12	4.66	0.76	2.52	4.2	5.4	8.2	7.4	6.6	10.6	18.9	19.1	18.6	23.4	5.4
0	50	6	105	70	153	60	125	121	25.71	8.89	6	1.06	2.62	10.4	13.1	15.44	22.1	21.7	11.99	27.17	16.97	26.53	30.46	7.8
1	50	3	120	80	152	62	70	80	26.91	9.15	7.52	1.04	2.66	5.8	5.9	8.4	8.5	6.7	11.6	13.64	38.9	39	36.65	5.6
1	50	1	160	85	166	71	85	101	25.66	0.94	5	2.05	2.94	5.96	9.63	7.89	5.35	5.12	13.16	52.93	61.36	31.63	20.13	5.8
0	50	1	120	50	172	65	100	97	21.95	1.57	5.95	1.01	4.33	5.59	11.41	12.14	3.98	5.42	7.35	24.25	104.26	17.77	7.79	5.7
1	50	1	125	80	153	53	87	94	22.45	1.65	5.06	1.74	2.96	5.25	9.25	8.96	6.75	4.88	7.21	21.97	117.1	32.73	32.92	5.7
1	50	1	110	60	153	57	74	94	24.42	0.49	3.58	1.44	1.77	4.65	6.31	4.05	3.57	2.27	5.36	46.47	35.35	15.09	5.7	6.1
0	50	2	100	75	163	62	70	95	23.51	2.28	5.49	1.01	3.7	6.95	11.65	14.38	6.44	5.17	12.25	14.11	17.82	40.37	38.86	7.5
1	50	3	105	60	152	60	77	94	26.18	1.27	3.4	0.8	2.11	5.23	9.05	10.73	7.87	4.95	7.67	73.64	86.64	15.06	11.84	5.6
1	50	3	135	70	153	68	87	101	29.07	1.14	4.58	1.03	2.76	5.1	9.41	9.62	7.82	4.93	9.32	48.02	54.15	28.04	9.28	5.7
0	50	3	105	85	170	72	94	99	24.82	1.02	4.39	0.83	3.06	5.77	9.1	9.84	9.11	5.11	4.32	46.6	40	29.87	9.39	6
0	50	1	85	60	162	60	84	94	22.65	0.85	5.23	2.38	2.66	4.52	9.4	8.73	7.05	3.86	8.67	0.02	0.05	-0.05	14.38	5.1
0	50	1	110	65	174	67	88	98	22.1	1.68	6.05	0.94	4.46	5.6	11.45	12.06	4	5.38	7.42	24.18	104.16	17.84	7.75	5.7
1	50	1	90	55	160	64	90	100	25.15	0.62	4.51	1.34	2.8	4.82	8.11	7.47	6.83	5.35	4.95	17.49	23.21	14.65	6.05	5.5
1	50	1	130	75	152	52	81	91	22.66	1.55	4.96	1.71	2.9	5.16	9.17	9.01	6.83	4.92	7.16	21.99	117.11	32.7	32.88	5.7
1	50	1	155	95	158	73	98	108	29.23	1.89	4.88	1.28	2.91	5.45	8.08	10.14	7.52	6.05	29.58	87.95	160.02	143.04	69.08	5.6
0	50	2	105	65	170	69	74	98	23.71	2.24	5.46	1.03	3.83	6.92	11.56	14.43	6.45	5.18	12.22	14.06	17.83	40.44	38.85	7.4
1	50	4	112	70	175	75	77	96	24.58	0.69	4.9	1.49	2.97	6.8	9.05	12.12	8.7	4.87	9.38	20.77	59.04	39.39	26.72	5.9
1	51	1	105	60	158	61	77	93	24.56	0.56	3.55	1.43	1.85	4.6	6.3	4.1	3.6	2.3	5.41	46.47	35.3	15.14	5.74	6.1
0	51	2	132	94	176	64	85	89	20.52	1.52	5.76	1.23	4.03	6.9	10.6	12.7	7.6	3	18.27	54.92	132.76	77.81	17.17	5.6
0	51	3	110	80	169	71	89	98	24.86	0.93	4.38	0.93	3.06	5.8	9.1	9.8	9.1	5.1	4.29	46.65	39.96	29.88	9.37	6
0	51	6	150	90	162	63	90	96	24.09	0.59	4.08	1.27	2.65	6.1	10.1	16.2	16.3	10.9	6.67	17.04	30.62	23.65	22.1	6.3
0	51	1	120	80	158	53	86	95	21.14	0.77	4.32	1.7	2.6	5.2	9.3	8.6	4.9	6.6	9.5	43.3	50.1	29.4	15.4	5.8
1	51	1	100	70	178	84	82	100	26.49	0.78	4.7	1.84	2.54	4.8	9.3	6.8	6.2	3.4	9.67	68.86	49.81	41.5	8.03	5.7
0	51	1	110	78	169	66	87	104	23.01	0.83	4.04	1	2.73	4.2	7.5	5.3	6.2	2.8	9.04	28.49	21.75	23.42	45.72	4.5
1	51	1	120	80	154	52	83	92	21.78	0.86	4.52	1.03	3.29	3.9	6.1	5.4	5.1	3.2	3.6	20.4	12.5	8.8	3.9	4.8
1	51	5	122	103	144	47	92	120	22.66	0.89	4.98	1.1	3.19	7.3	13.6	20.3	12.1	9.8	5.2	22.3	55.2	24	20	6.4
0	51	1	98	62	161	64	88	91	24.74	0.89	6.49	1.91	3.8	5.3	10.7	13	6.6	3.6	5.84	63.43		27	13.37	5.6
0	51	6	105	65	159	61	92	103	24.35	0.91	5.31	1.5	3.56	6.8	10.6	13	12.6	7.3	1.63	9.42	9.5	15.92	8.45	6.4
1	51	1	120	60	169	55	84	110	19.38	0.94	6.31	2.33	2.78	5.1	7.7	7.3	5.5	3.6	6.11	19.3	35.02	32.12	8.48	5.3
0	51	2	110	70	174	66	72	88	21.78	1	4.68	1.17	2.81	6.3	10.8	13.8	6.8	2.2	3.34	5.74	11.56	16.87	7.4	6.9
1	51	6	130	90	156	56	76	98	22.94	1.07	6.55	1.41	4.07	6.2	7	11.8	17.8	19.2	14	20.8	14.2	19.8	17.3	8
1	51	1	126	80	179	84	76	89	26.09	1.08	5.24	1.42	3.17	5.2	7.7	8.1	3.1	2.6	5.6	40	45.13	16.26	9.12	6
0	51	6	115	84	164	65	89	101	24.22	1.1	3.16	1.34	1.62	7	12.4	16.8	12	4.9	10.2	18.1	41.4	46.3	16	6.6
1	51	6	120	80	168	59	68	92	20.72	1.24	4.7	0.96	2.3	11.8	13.5	16.3	22.3	20.3	3.9	3.6	8.7	6.4	8.8	7.1
1	51	1	110	70	156	53	77	87	21.93	1.3	4.69	1.5	2.49	5.2	10.6	9	6	3	6.8	20.96	31.66	31.58	6.01	5.5
0	51	6	120	80	165	57	106	120	21.05	1.43	3.78	0.8	2.77	7.4	11.2	13.6	12.6	6.3	9.57	15.2	27.64	73.26	27.84	5
1	51	1	145	88	181	81	84	100	24.78	1.52	4.74	1.19	3.02	4.6	8.4	8.5	7.6	3.9	6.65	28.14	40.69	50.56	14.93	5.3
1	51	6	125	70	162	62	85	102	23.44	1.69	5.38	1.35	3.82	7.3	13.5	17.5	14.4	10.5	8.63	32.43	62.42	76.65	34.35	6.6
0	51	6	125	85	166	69	105	111	24.86	1.73	4.71	0.97	2.99	7.1	13.5	11.4	8.4	4.9	7.4	61.3	49.3	19.3	9.3	6.2
1	51	1	120	80	162	95	61	87	36.21	1.83	6.11	1.36	5	5.6	7.5	7.3	7.3	8.1	4.33	8.88	15.72	21.98	13.07	6.7
0	51	5	149	93	167	73	100	106	25.97	1.89	6.06	1.34	4.73	9.1	11.7	16.3	19.7	3.2	10.2	13.64	31.03	44.41	41.83	6.8
1	51	2	92	60	180	68	84	102	20.96	1.9	5.9	1.68	3.78	6.3	9	9.3	4.5	5.7	5	22.79	52.34	25.68	20.37	6.4
0	51	1	125	85	167	62	104	104	22.4	2.02	5.34	1.18	3.43	4.6	9.1	5.5	4.9	3.5	5.3	16.3	11.3	16.8	5.5	5.3
1	51	3	150	90	167	0	75	97		2.05	5.09	1.27	3.33	5.2	11.9	11.8	9.2	3.7	6.11	35.2			72.42	5.4
0	51	6	160	105	175	73	83	99	23.81	2.3	3.14	0.96	1.8	6	10.9	14.7	16.7	11.8	7.94	25.87	47.04	34.61	22.97	5.1
1	51	3	152	90	173	62	81	95	20.83	2.5	6.2	0.96	2.48	4.4	6.2	7.9	9	5.5	10.2	16.8	14.68	38.08	16.73	5.4
0	51	5	150	105	163	61	96	104	22.86	2.59	5.74	1.28	3.95	16.3	24.6	28.5	27.1	23	7.59	8.14	8.98	9.41	6.19	12.1
1	51	6	115	60	158	67	93	101	26.91	2.81	5.11	0.96	3.31	7.6	15.4	20	21.6	14.1	7.64	22.02	35.18	33.35	20.36	7.6
0	51	6	110	70	157	60	101	102	24.22	5.12	8.48	1.39	4.22	10.2	14.6	20.1	18.5	19.6	15.8	32.05	31.16	34.88	43.39	6.7
0	51	1	100	55	161	59	72	95	22.91	0.97	5.21	2.25	2.66	4.53	9.36	8.74	7.15	3.87	8.68	0	-0.03	0.02	14.44	4.9
1	51	1	90	60	164	67	75	101	25.16	0.58	4.59	1.27	2.64	4.78	8.06	7.55	6.82	5.35	4.98	17.46	23.21	14.69	6.13	5.5
1	51	1	145	90	160	76	88	107	29.57	1.89	4.88	1.09	2.84	5.44	8.08	10.07	7.5	6.13	29.58	88.01	159.99	143.03	69.1	5.6
0	51	1	105	80	162	45	57	89	17.14	0.55	4.74	2.87	2.26	4.21	12.65	11.59	6.74	3.88	7.74	0.01	0.02	0.05	11.23	6
1	51	1	120	85	159	61	75	92	24.14	1.6	4.65	1.63	2.48	5.25	9.56	6.16	4.79	4.56	11.25	112.94	27.87	13.52	14.35	5.2
1	51	1	125	80	161	60	76	94	23.16	1.29	4.46	1.71	2.59	4.77	7.37	8.15	5.49	4.85	10.23	25.49	18.6	23.83	16.76	5.8
0	51	1	125	75	166	59	88	91	21.68	1.27	4.65	1.19	3.08	4.95	9.55	11.72	6.55	3.65	6.91	48.41	160.05	40.98	6.84	5.6
1	51	3	115	65	166	48	77	87	17.52	0.56	5.89	2.45	3.07	5.75	8.95	10.51	8.74	4.77	5.22	11.25	28.9	36.49	10.44	5.7
1	51	1	110	55	156	59	81	94	24.28	0.52	3.59	1.52	1.82	4.58	6.29	4.14	3.63	2.3	5.37	46.5	35.27	15.14	5.7	6
0	51	2	127	99	178	66	92	88	20.6	1.49	5.77	1.16	3.97	6.86	10.64	12.7	7.56	2.96	18.26	54.9	132.76	77.84	17.13	5.7
0	51	3	105	80	174	76	80	99	25.02	0.92	4.3	1.01	3.12	5.79	9.14	9.78	9.09	5.14	4.34	46.61	39.96	29.85	9.42	5.9
0	52	1	100	70	161	44	62	89	17.15	0.5	4.84	2.84	2.18	4.2	12.7	11.6	6.7	3.9	7.7				11.2	6
1	52	1	120	80	154	57	83	93	24.24	1.69	4.73	1.71	2.53	5.2	9.6	6.2	4.8	4.6	11.3	112.9	27.9	13.5	14.3	5.1
1	52	1	120	90	159	59	74	95	23.44	1.28	4.47	1.72	2.49	4.8	7.4	8.2	5.5	4.9	10.2	25.5	18.6	23.8	16.8	5.8
0	52	1	125	80	167	60	85	90	21.67	1.28	4.66	1.24	3.1	5	9.5	11.7	6.6	3.6	6.93	48.43	160	40.93	6.84	5.7
0	52	1	120	85	168	79	92	103	28.01	1.39	6.56	1.41	4.36	5.2	7.3	6.4	4	4.6	6.5	73.9	56.9	14.8	10.2	5.6
0	52	2	100	75	172	91	98	101	30.76	3.23	4.72	0.85	2.74	6.1	11.8	11.3	7.5	6.8	19.1	97.8	34.3	70.5	46.1	5.6
1	52	3	115	75	164	47	68	86	17.63	0.58	5.83	2.46	3	5.8	9	10.5	8.7	4.8	5.2	11.21	28.88	36.46	10.42	5.6
0	52	3	110	70	174	67	83	93	22	1.43	4.5	0.95	2.98	5.3	9.6	12.5	8.4	4.4	28.38	40.04	56.1	54.4	9.77	6
1	52	3	135	75	148	62	86	94	28.15	1.8	5.95	1.27	3.98	6.2	10.1	8.6	8	6.4	26.82	124.82	119.73	80.44	67.25	6.2
0	52	3	110	85	179	97	110	112	30.3	3.47	3.29	0.77	1.7	5.8	11.6	14.9	8.7	4.3	10.37	83.61	98.76	55.56	18.69	5.8
0	52	1	100	70	157	54	94	116	22.05	0.42	3.78	1.61	1.99	5.6	8.7	4.4	4.6	3.3	3.83	46.8	20.6	17.69	3.7	5.3
1	52	1	110	70	174	68	79	99	22.58	0.62	3.13	0.87	1.9	5.1	8.6	7.1	6.4	3.2	4.7	15.1	22	22	7.4	5.5
1	52	1	105	70	178	75	81	98	23.53	0.81	4.64	1.9	2.57	5.9	11.4	12.3	7.5	3.4	9.52	57.72	114.73	46.94	9.12	6.2
1	52	6	160	90	165	71	103	112	26.17	0.87	5.28	1.88	2.84	9.8	16.3	22.3	21.6	14.4	2.76	4.92	10.27	14.86	10.31	10.3
1	52	6	120	80	146	58	80	98	27.1	0.91	6.67	2.36	4.05	9.6	18.2	21.9	23.9	18.9	6.64	13.43	14.83	9.4	7.04	9.6
1	52	2	130	70	152	47	65	81	20.24	0.93	4.25	1.78	2.17	6.3	5.9	7.5	7.3	5.9	3.93	13.47	24.49	25.39	14.24	5.4
1	52	1	92	60	164	59	83	102	22.06	1.02	5.14	1.32	3.05	4.7	8.6	7	4.5	3.9	5.01	31.4	49.81	19.39	9	5.5
1	52	3	120	65	171	62	96	115	21.37	1.09	6.38	2.1	3.83	5.1	9.1	9.8	8.1	6.3	5.75	26.57	35.06	62.89	33.28	5.8
0	52	6	106	78	146	52	100	105	24.54	1.13	4.73	1.44	2.87	9.5	23	22.7	21.8	17	5.89	22.72	14.15	10.61	6.74	9.9
1	52	1	95	60	172	73	85	94	24.77	1.13	5.48	1.38	3.71	5.5	11	10.8	6.8	3.5	12.07	12.42		79.72	16.3	6
0	52	1	145	95	162	67	97	99	25.65	1.14	5	0.92	3.23	5.6	8.8	6	4.4	4	7.1	56.03	37.89	13.24	8.98	6.2
1	52	3	130	70	170	71	90	100	24.61	1.14	5.96	2.32	3.33	5	9.5	10	8.2	4.8	13	18.4	21.7	24.6	26.6	5.5
1	52	1	110	68	175	60	80	98	19.74	1.19	4.36	1.56	2.4	6	11.6	10.9	6	4	8.65	43.3	67.44	56.98	27.32	5.7
1	52	6	130	90	145	49	89	105	23.34	1.19	5.81	1.6	3.93	15.3	21.6	24.9	23.3	18.4	10.2	17.7	15.1	17	14.3	9.4
1	52	4	165	90	154	64	80	96	26.84	1.25	5.58	1.11	2.9	6.3	11.4	11.9	9.5	4.6	6.5	35.2	19.7	35.3	17.1	5.7
1	52	5	110	70	162	65	91	109	24.65	1.35	6.09	1.99	3.74	6.4	10.1	14.8	13	6.6	45.15	26.37	51.71	92.04	41.07	6.7
0	52	4	126	80	163	64	92	106	23.94	1.36	4.32	1.21	2.44	6.2	11.6	14.2	9.6	4	7.13	24.37	73.35	44.5	7.16	6.3
0	52	1	131	81	157	64	77	87	25.89	1.37	4.74	1.01	3.22	4.8	10.4	7.6	7	6.9	3.4	20.4	12.3	10.6	9.3	5
1	52	1	110	62	160	58	90	100	22.48	1.44	6.6	1.96	3.24	5.7	9.2	9.7	5.7	3.4	8.24	47.74	77.22	66.86	17.89	6.3
1	52	1	150	100	186	85	62	84	24.67	1.47	5.67	0.9	2.45	5.4	9	8.6	6.1	3.7	8.1	27.8	34.3	18.9	10.2	5.2
1	52	6	130	78	163	68	96	111	25.64	1.56	4.64	1	3.26	10.2	15.8	19	18.7	13.9	13.72	33.19	32.17	26.19	21.68	7.5
1	52	5	150	80	164	72	88	107	26.64	1.68	6.94	1.89	4.6	6.5	10.2	11.9	11.4	5.9	20.31	51.96	123.16		46.8	6.3
1	52	1	160	85	172	62	76	91	20.83	1.74	6.8	1.63	3.82	5.3	10.3	10.7	7.7	5.1	3.37	35.89	55.22	38.9	15.01	5.6
1	52	1	120	85	157	58	79	100	23.34	1.75	6.54	1.28	3.2	5.7	8.4	4.1	6.4	5	7.3	106.8	14.4	35.6	7.3	4.9
1	52	3	140	100	179	98	85	102	30.73	1.86	7.02	1.45	3.89	5.5	9.6	11.2	8.7	4.5	7.5	54.4	60.7	53.5	19.5	5.5
1	52	6	120	75	153	53	86	106	22.77	1.88	5.3	1.14	2.93	14	15.3	18.4	23.5	20.7	8.1	7	13.4	11	26.5	11.4
1	52	5	120	80	176	69	82	104	22.43	1.89	6.82	1.93	3.6	7.4	7.6	20.4	10.5	8.9	6.71	19.32	19.55	32.97	18.74	7.1
1	52	2	125	80	170	66	78	101	22.86	2.33	3.52	1.33	1.89	6.1	11.1	10.6	7.5	4.1	11.15	79.52	73.04	94.37	17.86	6
0	52	3	120	70	160	58	90	99	22.49	2.76	5.26	0.83	3.46	4.8	9.3	9.8	8	6.2	4.99	43.63	32.69	54.58	37.49	5.6
1	52	3	120	85	164	77	75	85	28.44	2.94	4.51	1.19	2.35	5.4	9.8	11.2	9.5	8.1	21.7	117.6				5.5
1	52	5	135	85	155	73	114	123	30.28	3.2	5.1	1.72	2.98	7.2	11.7	14.6	7.9	5.1	20.06	35.62	66.35	68.37	34.18	5.3
0	52	3	125	90	164	54	85	97	20.18	4.37	6.09	1.02	2.85	5.6	12.9	14.2	9.7	4.3	6.16	68.68	42.93	27.06	8.4	5.8
1	52	3	135	85	154	90	74	95	37.8	4.7	5.74	1.25	3.84	5.6	8.4	9.9	10.4	6.9	12.48	21.39	36.11	57.57	24.05	6.8
1	52	3	150	90	154	59	91	103	24.97	5.05	1.83	1.98	3.5	4.6	7.3	9	9.1	4.8						5.6
0	52	6	110	80	165	74	98	102	27.01	9.55	6.7	0.84	2.61	7.9	14.6	22.7	22.5	17.3	10.26	18.32	33.32	31.06	13.94	7.2
1	52	6	135	80	162	62	87	99	23.73	13.24	12.54	1.54	0.39	8.2	13.4	17.4	16.5	11.5	22.49	24.26	25.93	45.08	49.37	7.4
0	52	1	115	85	169	80	95	104	28.05	1.41	6.51	1.51	4.27	5.22	7.31	6.45	3.97	4.65	6.5	73.92	56.91	14.77	10.25	5.7
0	52	2	137	89	176	63	90	88	20.41	1.55	5.76	1.28	3.97	6.87	10.59	12.75	7.55	2.95	18.3	54.89	132.76	77.79	17.12	5.5
0	52	2	100	80	171	90	107	102	30.79	3.22	4.72	0.88	2.69	6.18	11.76	11.31	7.51	6.77	19.12	97.84	34.34	70.55	46.15	5.7
1	52	2	165	95	165	72	108	111	26.29	0.72	4.43	1.9	2.61	6.43	15.21	16.28	4.46	3.03	13.06	33.32	57.96	41.52	18.56	6.4
0	52	3	120	75	172	64	84	94	21.81	1.39	4.42	0.96	2.98	5.25	9.63	12.54	8.35	4.42	28.42	40	56.1	54.44	9.75	6.1
0	52	3	110	90	180	98	111	110	30.2	3.43	3.37	0.8	1.72	5.85	11.55	14.93	8.71	4.35	10.32	83.57	98.77	55.54	18.7	5.8
0	52	3	130	70	155	47	78	86	19.73	0.87	5.35	1.28	3.79	6.01	11.97	14.05	8.95	3.74	6.55	23.08	35.01	25.05	7.27	4.9
1	52	4	106	80	157	60	79	92	24.42	1.54	5.45	1.24	3.31	6.64	13.94	14.39	9.53	5.24	19.39	71.18	109.82	111.32	29.14	6
0	52	1	100	70	164	46	59	90	17.19	0.44	4.94	2.94	2.21	4.15	12.66	11.57	6.65	3.88	7.75	-0.03	0.05	0.04	11.22	5.9
1	52	1	115	80	156	59	82	93	24.3	1.76	4.74	1.81	2.46	5.19	9.65	6.24	4.82	4.64	11.31	112.9	27.91	13.53	14.25	5.1
1	52	1	115	85	157	58	81	94	23.61	1.31	4.52	1.72	2.5	4.83	7.37	8.19	5.54	4.94	10.16	25.46	18.64	23.8	16.84	5.8
0	52	1	130	75	168	61	83	90	21.81	1.34	4.76	1.3	3.18	4.97	9.47	11.65	6.59	3.61	6.98	48.41	159.95	40.92	6.81	5.7
0	52	1	125	85	169	80	85	103	28.03	1.42	6.47	1.31	4.32	5.22	7.28	6.38	4	4.61	6.54	73.87	56.9	14.79	10.16	5.5
0	52	2	105	70	170	89	92	99	30.95	3.23	4.73	0.77	2.78	6.13	11.82	11.34	7.51	6.76	19.12	97.81	34.32	70.46	46.11	5.6
1	52	3	110	70	162	46	74	86	17.65	0.55	5.92	2.42	3.02	5.76	9.03	10.46	8.71	4.82	5.17	11.18	28.89	36.48	10.37	5.6
0	52	3	115	75	172	66	84	95	22.13	1.5	4.6	0.91	3.04	5.25	9.61	12.45	8.4	4.44	28.41	40.02	56.08	54.37	9.81	6.1
1	52	3	130	70	150	64	87	95	28.28	1.9	5.95	1.26	3.95	6.16	10.06	8.58	8	6.43	26.78	124.78	119.76	80.45	67.23	6.3
0	52	3	110	80	181	100	117	112	30.44	3.45	3.35	0.77	1.74	5.84	11.6	14.92	8.75	4.31	10.39	83.63	98.79	55.59	18.71	5.7
1	53	1	115	80	162	83	103	118	31.63	2.04	6.53	1.6	4.45	4.7	10.5	8.5	5.7	4.1	13.57	111.81	119.27	39.84	17	5.9
1	53	2	165	90	160	67	102	111	26.23	0.68	4.52	1.99	2.61	6.4	15.2	16.3	4.5	3	13.1	33.3	58	41.5	18.6	6.4
0	53	2	110	85	175	75	93	103	24.33	3.1	4.1	1.14	1.83	6.1	9.7	8.8	5.5	5	17.1	91.9	106.6	24.4	11.5	4.8
1	53	2	130	80	167	71	89	100	25.4	0.96	4.6	1.65	3.05	6.2	10	10.2	6.5	4.5	9.83	35.02	60.08	36.96	10.75	5.9
0	53	3	120	70	156	48	82	95	19.56	0.97	5.36	1.18	3.85	6	12	14.1	8.9	3.7	6.52	23.13	35.05	25.07	7.24	4.9
1	53	4	106	75	158	60	87	93	24.22	1.62	5.52	1.25	3.38	6.6	13.9	14.4	9.5	5.2	19.4	71.2	109.8	111.3	29.1	5.9
1	53	4	125	85	159	65	92	104	25.78	1.19	6.22	1.64	3.93	6.4	12.2	11.39	10.6	5.1	12.4	43.7	54.7	53.5	20.3	6.8
0	53	3	115	80	174	71	77	91	23.45	0.54	3.19	1.02	2.44	4.6	7.6	9	9.1	5.3	5.06	5.82	6.8	7.83	5.09	5
1	53	3	90	60	158	46	69	98	18.43	0.54	5.37	2.23	2.46	4.8	6.1	8.5	8.6	6	3.88	8.49	14.26	21.53	16.77	6
0	53	6	124	86	170	52	86	100	17.99	0.62	4.75	1.52	3.09	8.8	13.6	16.5	20.9	15.6	10.07	11.69	16.95	21.75	17.03	8.5
1	53	3	113	82	167	64	92	108	23.05	0.65	6.01	2.04	3.68	5.2	10.1	10.4	7.8	2.8	7.91	10.17	16.31	44.09	25.65	5.9
1	53	1	110	70	163	59	75	92	22.37	0.75	5.26	1.86	3.18	4.9	6.3	6.2	7	5.4	5.8	34.7	19	16.4	17.6	5.1
1	53	1	136	82	180	97	90	97	30.04	0.79	4.29	1.67	2.16	4.5	7.7	7.9	6.2	3.1	8.43	30.91	41.67	54.83	12.28	5.6
1	53	1	130	80	177	65	89	99	20.83	0.87	5.33	1.44	3.34	4.6	8.3	8.2	6.7	3.3	3.41	22.44	27.84	25.85	4.51	5.9
0	53	5	110	70	173	74	94	100	24.91	0.89	5.53	1.36	3.01	11.8	18.4	18.3	20.9	13.4	9.91	24.42	29.67	16.55	12.32	9.7
1	53	1	115	75	154	53	77	97	22.55	0.91	4.04	1.17	2.09	3.9	7.6	7.9	6.2	3.7	4	6.1	37.65	23.62	8.82	5
1	53	2	135	80	179	73	91	103	22.89	0.93	3.53	1.03	2.2	6.3	10.8	10	7.6	4.9	8.68	20.9	30.41	38.47	15.06	6.3
1	53	1	118	72	151	62	93	103	27.1	0.95	4.46	1.43	2.72	5.5	8.9	6.8	3.2	5.1	15.5	83	68	13.17	13.62	5.6
1	53	1	110	70	158	50	75	87	19.96	0.96	4.59	1.45	2.45	5.6	9.7	9	6.8	4.9	14.13	118.62			40.27	6
1	53	2	100	80	165	64	93	101	23.45	0.97	5.3	1.29	3.56	6.3	9.5	7.1	7.2	3.7	9.29	60.12	72.91	54.54	9.26	6.4
1	53	1	105	70	165	60	76	92	21.93	1.03	4.39	1.37	2.76	5	8.7	10.7	6.9	4.1	4	8.8	36.38	12.14	7.87	5.2
1	53	1	90	60	175	69	74	91	22.64	1.03	4.85	1.18	3.45	4.8	8.9	6.8	6.8	6.1	5	14.63	95.06	67.57	35.18	5.6
1	53	2	170	80	158	68	93	112	27.34	1.08	4.3	0.87	2.56	6.2	7.8	5.8	5.1	3.8	7.2	39.1	62	15.5	16.6	5
0	53	1	140	85	170	81	84	92	28.13	1.12	4.53	1.1	3.17	5.2	8.1	7.7	6.3	3	2.23	60.97	63.26	46.89	6.64	5.4
0	53	3	110	75	151	60	90	92	26.13	1.14	3.83	1.11	2.41	5.3	10.2	11.3	7.9	4.6	9.6	101.2	146.9	34.7	15.9	4.6
0	53	1	120	80	152	58	101	108	24.91	1.14	4.05	0.98	2.85	5.2	7	7.4	6.3	4.4	5.45	34.9	43.54	15.35	7.25	5.3
1	53	1	110	60	172	78	79	92	26.3	1.14	4.6	1.89	2.41	4.8	8.2	11	7.7	5.8	8.25	38.82	49.13	54.19	34.53	5.5
0	53	6	100	60	176	73	101	110	23.72	1.25	3.91	1.15	2.47	6.8	9.8	13.6	12.8	5	11.74	22.04	40.08	24.93	18.11	6.4
1	53	1	120	80	172	70	88	101	23.83	1.28	4.27	0.99	2.8	5.4	10.9	9.8	6.4	3.7	13.83	95.5		70.17	22.27	5.9
0	53	1	110	68	164	52	78	92	19.47	1.32	6.89	1.4	4.86	4.4	8.6	8.1	7.3	6.2	3.43	48.71	55.4	52.02	38.52	5.3
0	53	1	120	78	164	62	93	98	23.15	1.33	5.43	1.25	3.72	4.4	7	9.1	6.9	3.4	5.07	18.7	51.8	58.9	6.9	5.3
0	53	1	126	64	170	76	103	113	26.3	1.42	6.14	1.11	4.14	5.6	9.7	12.2	5.4	2.3	8.27	76.35	146.01	89.98	16.32	5.7
1	53	1	130	76	163	62	76	90	23.5	1.58	5.56	1.84	3.36	6	9.1	7	4.1	4.6	6.5	55.9	39.7	12	7.4	5.4
0	53	4	130	100	167	79	91	102	28.4	1.72	5.84	1.31	3.27	6.4	12.5	13.1	9.5	4.1	14.64	52.21	64.64	57.12	13.86	6.4
1	53	1	110	82	153	50	77	93	21.23	1.72	6.18	1.18	3.17	4.7	6.6	6.9	5.8	4.2	6.1	15.8	14.6	18.3	9	4.9
1	53	6	140	90	161	66	94	96	25.39	1.82	5.5	1.26	3.44	6.5	14.2	16.3	19.1	13.8	59.53	74.9	76.24	79.16	73.95	7.9
0	53	3	110	82	162	66	90	99	25.1	1.9	5.63	1.4	3.41	5.6	12.3	9.5	8.5	2.9	6.61	93.95	47.68	47.45	9.07	5.3
0	53	4	120	80	167	71	94	99	25.34	1.94	6	1.38	3.8	6.7	6.8	8	10.3	8.7	4.3	7.84	13.3	23.59	13.95	6.3
1	53	1	160	100	162	71	77	93	27.06	1.95	6.49	1.58	4.65	4.6	8	8.9	7.1	4.2	5.43	32.59	26.3	22.66	6.71	5.2
1	53	6	130	85	150	57	87	105	25.63	2.05	6.31	1.23	4.41	10.7	12.3	17.5	19.2	18.1	3.53	3.55	8.49	20.25	17.81	7.8
1	53	1	110	70	168	75	81	95	26.67	2.07	5.38	1.6	3.11	5.7	7.7	8.5	7.1	4.3	7.93	26.57	35.53	18.84	5.81	5.1
1	53	6			164	81	105	103	30.27	2.08	7.17	1.64	4.69	7.7	14.2	17.1	17.1	10.7	19.67	38.79	33.06		142.38	6.9
1	53	3	132	86	154	48	69	97	20.28	2.1	6.48	1.94	3.8	5.4	9	8.3	8.7	3.3	6.04	34.47	52.11	42.45	8.65	5.7
0	53	1	160	120	147	57	85	99	26.3	2.54	5.32	1.27	3.44	5.9	8	9.8	7.2	3.6	14.8	68.1	119.1	88.2	25.7	5.5
0	53	5	120	75	161	57	97	100	22.09	2.64	4.9	1.06	2.8	12.9	20.6	24.2	21.9	16.4	8.39	16.23	7.83	8.78	9.09	10.4
1	53	1	150	100	164	61	88	102	22.58	2.8	6.82	1.29	4.78	6	9.9	9.9	6.5	3.3	15	64.2	63	35.5	27	8.4
0	53	1	120	75	163	66	105	115	24.74	3.05	3.58	1.08	1.75	4.6	8.1	5.9	4.8	3.7	12.3	53.2	35.3	22.4	13.6	5.2
1	53	6	120	80	166	79	94	104	28.8	3.83	3.83	1.06	2	6.8	13.2	17.4	14.1	7.7	9.41	28.33	67.94	47.67	25.15	6.7
1	53	5	180	100	166	78	93	113	28.23	5.47	4.73	1.44	1.96	8.2	10.7	15.1	15.8	12.4	18.36	32.49	40.63	70.27	47.26	6.8
1	53	1	105	80	164	64	83	92	23.76	2.16	5.19	1.26	3.45	4.66	6.57	4.86	5.02	4.01	15.78	82.09	35.12	29.5	10.81	5.6
0	53	1	138	104	158	61	81	99	24.36	0.98	4.83	1.56	2.88	5.41	9.57	8.55	6.26	4.95	5	48.18	62.53	16.82	16.76	5.6
0	53	1	145	75	169	70	91	98	24.35	1.72	4.83	1.28	3.08	4.98	9.78	12.06	6.07	2.58	2.42	19.99	40.4	32.14	8.24	5.9
1	53	3	130	80	147	61	80	96	28.22	1.87	5.98	1.32	3.94	6.08	10.06	8.58	7.96	6.41	26.79	124.86	119.76	80.44	67.24	6.3
1	53	4	125	85	159	65	99	103	25.55	1.23	6.12	1.61	3.9	6.45	12.24	11.42	10.55	5.12	12.37	43.69	54.65	53.47	20.35	6.7
1	53	1	115	85	160	80	100	118	31.45	2.01	6.54	1.59	4.45	4.67	10.46	8.47	5.69	4.07	13.56	111.82	119.27	39.83	17.01	5.9
1	53	2	160	85	163	70	96	110	26.25	0.61	4.53	1.98	2.53	6.41	15.19	16.3	4.52	2.99	13.11	33.33	58.03	41.53	18.56	6.3
0	53	2	110	90	173	72	105	105	24.1	3.08	4.2	1.16	1.85	6.15	9.72	8.83	5.51	5.02	17.14	91.9	106.63	24.39	11.45	4.8
1	53	2	125	75	167	70	92	100	25.22	1	4.6	1.61	3.13	6.15	10.01	10.16	6.46	4.5	9.86	34.99	60.05	36.94	10.72	5.8
0	53	3	115	75	157	49	81	84	19.65	1.01	5.4	1.17	3.87	6	12.01	14.11	8.9	3.74	6.47	23.13	35.08	25.12	7.27	4.8
1	53	4	106	80	155	58	89	93	24.27	1.59	5.48	1.2	3.29	6.56	13.9	14.36	9.47	5.18	19.43	71.24	109.75	111.32	29.11	5.9
1	53	4	125	80	162	67	83	104	25.47	1.29	6.14	1.63	3.93	6.36	12.21	11.34	10.59	5.15	12.41	43.71	54.67	53.49	20.33	6.7
1	54	1	110	75	165	65	77	92	23.95	2.07	5.21	1.18	3.51	4.7	6.6	4.9	5	4	15.8	82.1	35.1	29.5	10.8	5.5
0	54	1	138	99	163	64	84	98	24.21	1.03	4.85	1.62	2.91	5.4	9.6	8.6	6.3	5	5	48.2	62.5	16.8	16.8	5.6
1	54	1	95	60	168	58	80	91	20.55	1.02	5.51	1.6	3.62	5.3	9.3	7.8	6.5	3	9.02	160.81	109.86	50.71	7.83	5.4
0	54	1	140	80	168	69	88	97	24.38	1.73	4.73	1.33	3.04	5	9.8	12.1	6.1	2.6	2.39	19.94	40.36	32.15	8.29	5.8
1	54	1	114	70	153	76	102	112	32.46	3.21	6.47	1.28	4.25	6	10.8	11.5	6.9	4.1	20.84	72.1	10.1	52.9	18.4	6.1
1	54	3	110	80	148	49	79	94	22.14	0.72	3.57	0.98	2.19	5.95	9.81	14.15	9	5.45	9.55	18.6	40	51.6	16.4	6.3
1	54	3	140	80	156	57	83	93	23.53	1.45	4.99	1.14	3.19	5.8	12.1	14.7	8.6	5.9	17.72	48.62	139.65	171.57	49.59	6
0	54	1	110	70	155	50	66	86	20.81	0.49	3.74	1.24	2.42	5	12.2	10.4	7	3.1	6.55	31.58	50.76	28.39	10.26	6.2
1	54	1	125	85	151	43	89	113	18.99	0.71	4.88	1.71	2.86	5.1	10.6	9.5	7.2	5.3	5.03	57.21	42.59	34.82	22.8	5.4
1	54	1	120	70	168	58	83	106	20.69	0.75	3.28	1.01	1.8	5.3	6.3	6.5	5.8	5.5	1.68	19.53	11.93	8.99	4.59	5.8
1	54	2	125	90	171	85	89	100	28.93	0.75	4.06	1.48	1.93	6.6	11.2	13.5	4.8	6.1	8.34	18	38.67	17.98	9.38	7.3
1	54	6	105	70	168	60	84	99	21.37	0.81	5.08	1.37	2.59	13	19.9	25.7	23.9	20.3	7.61	7.7	16.04	29.1	13.6	10.2
0	54	2	125	84	167	61	75	101	21.97	0.88	4.84	1.05	3.26	6.2	9.1	10.3	7.1	6.5	3.6	7.5	8.08	10.8	8.5	5.5
1	54	1	135	90	166	75	72	91	27.34	0.89	4.74	1.41	2.92	5.2	8.7	6.8	7.1	5.4	3.04	52.71	39.5	38.62	17.4	5.1
1	54	6	170	100	171	92	84	96	31.62	0.99	5.76	1.09	3.38	10.4	11	12.7	13.8	14	26.5	26.9	26.3	26.8	39.5	7.4
1	54	1	115	70	164	65	85	98	24.34	1.03	5.13	1.43	3.41	5.5	10.8	11.4	6.9	3.8	9.85	57.89	81.92	62.25	17.62	6
1	54	1	120	80	167	64	78	93	22.83	1.08	6.21	1.67	3.61	5.5	5.1	4.3	4	3.7	3.55	56.51	45.31	16.1	8.31	5.7
0	54	6	130	74	153	53	99	122	22.59	1.09	3.44	0.66	2.09	7.2	8.8	12.8	16	14.4	128.5	159.7			145.4	6.2
1	54	5	120	86	175	79	86	99	25.89	1.11	4.87	1.61	2.76	10.9	18.1	22.6	22.4	16.5	7.92	13.26	21.83	23.23	18.36	9.6
0	54	1	120	70	161	62	79	101	23.83	1.22	7.14	1.32	4	5.6	6.1	3.3	6.3	3.4	9.6	160	26.1	38.1	10	5.4
1	54	3	155	85	172	88	82	94	29.78	1.28	6.02	1.43	4.12	5.8	10.5	8.6	8	4.6	12.24	134.5	122.73	96.68	31.44	5
0	54	5	150	95	165	64	91	102	23.62	1.34	5.28	1.44	3.66	11.8	19.8	24	21.4	16.4	5.46	7.66	12.52	12.11	8.95	9.5
1	54	1	110	70	153	56	89	100	23.73	1.34	5.34	1.54	3.21	4.5	8.7	9.7	7.6	3.9	10.64	33.65	58.81	53.83	21.02	5.7
1	54	3	90	65	175	75	88	92	24.52	1.44	5.33	1.1	3.68	4.7	9.5	9.9	7.8	2.6	6.82	75.57	80.09	97.83	9.2	5.3
1	54	6	105	70	172	91	99	99	30.82	1.55	5.07	1.11	3.47	8.1	12.8	16.5	13.9	8.9	9.4	32	80.8	61	30.5	6.9
0	54	4	165	95	156	58	82	93	24.02	1.55	7.21	1.39	4.81	6.6	12.9	10	9.6	5.9	7.2	44.1	19.5	19.5	16	5.8
0	54	1	150	80	180	89	87	93	27.61	1.63	4.8	1.37	2.99	5.3	8.9	12.8	6.2	4.3	5.07	18.46	33.87	12.04	9.47	5.6
0	54	6	110	70	157	60	98	105	24.16	1.74	3.98	0.92	2.49	12.4	14.3	16.8	17.5	17.6	2.25	3.53	5.49	3.91	3.91	9
1	54	3	140	80	170	85	102	98	29.3	1.86	5.65	1.56	3.48	5.2	9.1	11.1	10.8	4.7	8.61	44.55	115.44		42.54	5.4
0	54	3	130	75	169	71	115	116	24.73	2.2	4.22	0.93	2.87	5.6	8.6	10.1	7.8	5.8	6.46	22.51	38.67	86.93	11.6	5
1	54	1	105	75	172	61	93	111	20.58	2.5	6.23	1.41	3.15	4.7	7.6	4.8	4.5	3.7	9.34	57.7	59.8	32.51	11.77	5.5
1	54	5	126	82	174	71	87	105	23.56	2.63	6.23	1.42	4.12	6.2	11.8	13.1	11.5	4.5	9.18	60.69	105.72	151.66	22.7	5.6
1	54	6	145	90	173	75	98	113	25	3.04	4.48	1.57	2.28	10.9	19.4	23.8	19.6	12.8	12	22	22.5	26.2	19.1	7.2
0	54	1	145	100	159	73	94	98	29.05	3.05	4.72	1.22	2.57	5.1	8.6	10.5	7.4	4.9	6.4	26.62	41.18	22.21	6.64	5.4
0	54	3	110	70	161	66	94	102	25.61	3.36	5.05	0.64	2.68	4.8	10.3	12.4	8	5.3	15.42	40.12	76.53	100.58	36.72	5.8
1	54	1	120	80	161	82	110	116	31.58	2.08	6.5	1.67	4.42	4.7	10.45	8.52	5.69	4.08	13.55	111.78	119.25	39.86	16.99	5.8
1	54	1	90	65	171	61	71	91	20.73	1.06	5.53	1.63	3.55	5.3	9.25	7.81	6.54	3.02	9.05	160.8	109.81	50.72	7.8	5.4
0	54	1	115	85	179	63	69	90	19.63	1.04	4.99	1.41	3.13	5.26	8.54	8.37	7.12	3.22	11.75	106.95	76.78	93.26	31.16	5.5
0	54	2	110	90	175	75	90	103	24.4	3.05	4.17	1.13	1.73	6.19	9.7	8.78	5.45	4.95	17.13	91.85	106.6	24.43	11.55	4.9
1	54	2	140	85	167	71	97	100	25.3	1.03	4.55	1.7	3.02	6.24	10.02	10.22	6.54	4.55	9.81	35.05	60.04	36.95	10.79	5.9
1	54	3	140	75	156	57	92	93	23.65	1.36	5.03	1.04	3.27	5.79	12.06	14.7	8.65	5.87	17.77	48.62	139.64	171.59	49.6	6
0	54	3	110	75	177	88	109	106	28.08	2.67	5.56	1.01	4.02	5.25	9.29	7.11	10.15	2.87	13.42	71.99	159.98	128.83	16.38	6.4
1	54	1	105	80	169	69	74	91	24.04	2.08	5.25	1.2	3.58	4.66	6.55	4.86	4.99	4.03	15.8	82.08	35.15	29.53	10.85	5.4
0	54	1	143	104	166	68	77	98	24.54	1.11	4.94	1.62	2.94	5.4	9.59	8.59	6.32	5.05	5.03	48.22	62.47	16.8	16.76	5.7
1	54	1	100	55	167	56	87	90	20.33	1.07	5.47	1.65	3.55	5.25	9.28	7.75	6.51	3.03	9	160.83	109.81	50.75	7.86	5.5
0	54	1	140	80	170	70	86	98	24.23	1.78	4.7	1.25	3.02	4.97	9.82	12.07	6.12	2.64	2.37	19.99	40.4	32.16	8.3	5.9
1	54	1	109	70	153	76	113	114	32.36	3.26	6.38	1.19	4.33	6.01	10.78	11.45	6.86	4.12	20.82	72.12	10.13	52.86	18.4	6
1	54	3	110	80	146	47	71	95	22.04	0.72	3.67	0.9	2.12	5.99	9.83	14.18	9.05	5.44	9.58	18.56	40	51.65	16.44	6.2
1	54	3	135	85	158	59	90	93	23.54	1.44	4.98	1.14	3.17	5.75	12.15	14.73	8.64	5.93	17.74	48.64	139.65	171.57	49.64	5.9
0	55	1	158	90	174	92	100	102	30.39	1.3	5	1.18	3.09	5.8	7	10.2	6.8	7.8	18.53	29.85	50.31	124.34	86.17	6
1	55	1	110	70	156	49	63	85	20.03	0.59	5.74	3.04	2.52	4.9	11.4	9.4	4.3	3.5	12.5	51.5	66	17.1	9.8	5.8
0	55	1	120	80	174	60	77	89	19.9	0.97	4.89	1.38	3.06	5.3	8.5	8.4	7.1	3.2	11.75	107	76.8	93.3	31.2	5.5
0	55	1	110	75	175	80	98	102	26.06	2.31	4.53	1.67	2.48	5.7	11.3	13.5	7.7	3.4	16.3	47.1	88.2	46.8	15.6	6.2
1	55	1	120	80	161	74	87	94	28.52	1.02	4.87	1.33	3.05	5.3	9.7	8.3	4.2	4.1	17.33	121.93	160	37.25	13.13	5.7
0	55	3	130	80	163	65	102	101	24.61	0.56	4.25	1.17	2.8	5.4	10.6	12.1	8.9	3.5	5.52	26.43	30.66	37.94	12.1	5.9
0	55	3	180	100	170	63	88	102	21.71	0.9	4.61	2.42	1.94	5.5	8.9	9.5	8.9	4.1	6.16	20.6	19.1	27.8	13	5.4
0	55	3	110	70	175	86	103	106	28.08	2.62	5.59	0.99	4.05	5.2	9.3	7.1	10.1	2.9	13.42	72.01	160	128.79	16.36	6.3
0	55	3	160	90	171	83	107	115	28.4	1.01	4.81	1.39	2.98	5.6	9.9	12.2	9.7	4.6	12.2	31.7	72.8	77.8	19.5	6
0	55	1	135	60	153	49	79	88	21.1	0.48	5.8	0.99	3.44	5.2	8.9	7.3	3.6	4.9	29.81		22.8	24.9	4.7	4.6
1	55	1	120	80	176	77	81	97	25	0.5	5.48	1.99	2.63	5.5	8.7	8.8	6.1	4.8	11.06	27.27	38.3	54.94	24.99	6
1	55	1	150	95	153	76	85	91	32.45	0.61	3.66	0.88	2.41	3.7	10.9	8.3	7	4.7	24.33	111.76	137.58	68.25	47.08	5.9
1	55	2	125	85	161	65	75	90	25.15	0.64	4.32	1.94	2.33	6.8	10.6	11.6	6.8	3.6	12.81	68.67	99.94	95.78	16.74	6.3
1	55	3	130	85	178	83	84	99	26.17	0.7	5.2	1.99	2.99	4.8	10.7	11.4	8.9	4.3	12.7	41.6	73	74	16.8	5.9
0	55	2	115	75	162	54	91	110	20.7	0.81	5.25	1.77	2.88	6.7	9.5	7.1	6.2	4.5	4.62	6.54	7.57	8.16	4.07	6.7
1	55	1	90	60	161	56	86	100	21.71	0.83	5.03	1.69	3.04	5.2	7.5	5.4	4.8	3.6	7.04	36.74	47.74	15.82	8.3	5.2
0	55	5	170	105	157	71	103	103	28.96	0.85	6.05	1.78	3.92	8.7	15.4	18.8	17.4	14	9.6	14.9	15.6	30.4	27.5	8.2
0	55	1	160	90	153	52	73	91	22.41	0.86	4.04	1.87	1.16	4.8	7.8	5.2	5.1	3.2	2.82	31.67	8.84	6.71	5.88	4.2
1	55	6	140	70	165	62	89	102	22.83	0.94	7.29	2.23	3.95	10.8	13.7	17.5	25.5	18.9	2.05	4.73	6.29	10.16	6.58	13.6
0	55	1	134	82	166	77	87	93	27.82	0.97	3.37	0.73	2.13	4.9	18.2	16.2	4.6	5.2	4.1	36.1	63.3	34.8	15.3	5.8
1	55	1	105	60	167	67	75	93	24.02	0.98	4.12	1.41	2.22	5.2	10.8	8.6	7.5	3.7	6.7	31.3	24.1	22	8.4	5.6
1	55	2	130	85	173	75	93	101	25.1	1.03	5.98	1.72	3.47	6.1	8.7	8	5.7	5.8	9.3	29.58	31.01	14.46	13.91	5.6
1	55	1	116	76	169	67	76	90	23.31	1.05	5.98	1.6	3.7	5.3	12.7	13.5	6.2	3.6	9.61	39.98	92.83	60.46	7.62	5.5
1	55	6	140	80	169	75	99	104	26.26	1.08	5.75	1.5	4.33	7.3	10.5	13.7	11	8.8	13.3	20.8	29.8	30.1	11.1	5.9
0	55	1	102	76	173	74	80	89	24.77	1.08	7.08	2.6	4.04	5.4	7.1	8	5.9	5.3	14.14	57.22	113.97	64.01	51.62	5.7
0	55	1	110	70	178	61	72	94	19.23	1.09	5.2	1.27	3.59	5.1	16.8	16	3.6	3.5	7.85	82.56	70.34	24.63	6.82	6.3
0	55	1	100	60	162	65	91	94	24.65	1.11	4.8	0.94	2.73	5.9	7.1	6.6	6	4.6	29.8	24.7	32.7	37.4		5.4
1	55	1	130	80	155	51	69	88	21.36	1.19	6.29	2.03	2.73	5.1	6.6	6.9	6.3	5.1	5.91	20.81	17.51	16.63	10.22	5.3
0	55	6	115	80	150	58	95	103	25.69	1.22	4.54	1.22	3.02	7	10.9	13.6	13.7	7.4	11.87	16.55	29.87	37.04	17.65	6.8
1	55	5	160	86	168	76	85	105	26.71	1.38	7.77	1.74	4.98	5.8	10.6	13.5	13.5	6.3	7.32	22.66	63.45	92.57	46.87	6.7
0	55	6	120	90	170	76	93	103	26.3	1.43	7	2.1	4.14	6.3	9.8	15.7	11.5	8.6	6.9	29.9	54.2	39.1	35.8	6
1	55	6	120	80	162	64	94	111	24.39	1.48	3.58	1.4	1.9	9.7	16.4	20.8	20.4	16.3	8.6	23.7	25.9	29.1	21.4	7.2
1	55	3	110	70	172	70	86	101	23.56	1.5	4.7	1.58	2.65	5.7	10.8	11.4	9.5	4.5	5.36	17.72	56.6	86.98	17.36	6.1
1	55	6	133	74	164	62	79	95	22.94	1.5	5.28	0.96	2.87	6.1	6.9	11.9	16	14.6	9.8	22.2	41.4	33	52	4.9
1	55	3	120	68	180	69	103	112	21.23	1.64	8.12	1.28	2.59	6	9.5	10	10	7.8	7.54	31.66	34.7	35.47	25.08	6.1
1	55	5	136	86	175	90	85	95	29.32	1.66	6.01	1.5	3.68	5.9	11.2	14.3	12.1	7.8	32.64	112.81		156.1	96.48	6.5
0	55	6	134	94	173	79	99	111	26.23	1.68	3.81	0.94	2.56	7.3	7.5	10.7	11	8.7	5	7.5	15.6	16.6	17	6.8
1	55	5	155	90	167	61	98	120	21.78	1.7	6.22	1.38	4.32	9	17.3	21.6	23.3	14.7	7.56	17.49	26.11	70.7	29.52	6.9
0	55	3	130	80	159	61	89	94	24.09	1.72	5.85	1.15	3.55	5.9	8.8	13	10.9	10.7	5.75	25.63	42.93	79.79	14.17	6
1	55	5	135	95	164	81	88	93	30.3	1.97	5.41	1.51	3.37	6.4	14	14.6	15.1	4.3	9.3	51.59	57.55	27.14	19.31	6.6
1	55	1	110	70	153	57	82	104	24.33	2.1	5.03	1.2	3.15	5.2	8.4	7.5	6.3	6.4	6.03	54.21	43.21	21.14	25.51	5.4
0	55	3	140	65	146	45	77	92	21.26	3.29	4.89	0.89	3	5.7	10.9	15.9	8.1	4.7	4.1	8.7	47.2	19.2	52.7	5.7
0	55	1	120	80	163	56	75	93	21.22	3.52	5.34	1.4	3.6	5.5	9.3	7.6	3	5.3	3.83	4.05	7.07	6.09	2.65	7.1
1	55	6	115	70	165	69	100	112	25.39	3.77	7.5	1.63	4.77	7.6	10.6	12.8	13.4	7.3	9.37	17.01	34.55	28.15	15.44	6.8
0	55	1	120	80	158	68	74	86	27.32	4.42	5.66	1.05	2.79	5.2	10.9	14.1	6.9	4.1	4.9	23.1	46.7	32.2	11.2	5.4
1	55	2	130	80	152	53	74	81	22.98	8.24				6.6	9.7	13.6	7.1	4.3	12.64	42.13	78.48	102.2	24.92	6.2
1	55	1	119	70	155	78	93	113	32.36	3.29	6.53	1.27	4.19	6.03	10.84	11.47	6.95	4.15	20.79	72.14	10.07	52.93	18.44	6.1
0	55	1	163	95	177	95	104	102	30.25	1.3	5.01	1.1	3.07	5.77	7.02	10.2	6.79	7.77	18.52	29.86	50.27	124.34	86.16	6.1
1	55	1	100	70	157	50	57	85	20.18	0.62	5.84	3.14	2.55	4.85	11.45	9.39	4.35	3.51	12.48	51.52	66.05	17.14	9.77	5.8
0	55	1	115	65	171	76	101	103	25.96	2.3	4.59	1.61	2.38	5.7	11.35	13.53	7.73	3.43	16.32	47.14	88.23	46.83	15.65	6.3
1	55	1	115	75	158	71	96	94	28.62	1.06	4.84	1.35	3.05	5.32	9.73	8.27	4.17	4.06	17.36	121.95	160	37.3	13.09	5.7
0	55	1	140	85	163	72	87	95	26.95	1.1	3.79	1.42	2.09	5.84	10.56	7.22	6.96	3.83	9.1	128.27	62.49	51.57	15.95	5.8
1	55	3	115	85	148	49	85	96	22.33	0.76	3.67	1.03	2.14	5.96	9.76	14.16	9.04	5.44	9.57	18.57	39.96	51.56	16.4	6.3
0	55	3	190	110	174	66	79	101	21.88	0.81	4.62	2.32	1.97	5.5	8.88	9.51	8.88	4.05	6.15	20.65	19.13	27.78	12.97	5.4
0	55	1	158	85	173	91	89	101	30.46	1.3	4.91	1.12	3.17	5.78	7	10.16	6.83	7.84	18.57	29.89	50.3	124.29	86.17	6
1	55	1	110	65	158	50	54	83	19.98	0.6	5.83	3.06	2.52	4.88	11.44	9.36	4.3	3.54	12.47	51.55	66.02	17.13	9.85	5.8
0	55	1	125	85	176	63	81	89	20.12	0.95	4.85	1.46	3.07	5.28	8.48	8.41	7.11	3.22	11.7	107.02	76.83	93.25	31.17	5.5
0	55	1	105	80	174	79	100	104	26.13	2.38	4.59	1.64	2.41	5.7	11.32	13.5	7.66	3.39	16.31	47.09	88.24	46.76	15.65	6.1
1	55	1	115	80	164	77	94	93	28.68	0.92	4.87	1.4	2.96	5.28	9.72	8.25	4.15	4.05	17.35	121.98	159.98	37.26	13.08	5.6
0	55	3	125	80	167	69	101	101	24.78	0.57	4.22	1.1	2.86	5.4	10.65	12.14	8.91	3.53	5.55	26.48	30.62	37.96	12.11	6
0	55	3	175	95	173	65	97	102	21.63	0.89	4.54	2.37	1.97	5.53	8.89	9.48	8.87	4.05	6.11	20.57	19.05	27.83	12.97	5.4
0	55	3	110	70	176	87	107	107	28.09	2.52	5.53	0.9	4.12	5.23	9.31	7.08	10.15	2.92	13.38	71.97	160.04	128.83	16.35	6.2
0	55	3	160	90	169	82	108	115	28.63	0.95	4.75	1.4	3.08	5.57	9.85	12.21	9.66	4.56	12.25	31.72	72.84	77.77	19.48	6
1	56	1	125	75	164	70	86	94	25.97	1.17	5.69	2.04	3.51	5.2	11.1	9.2	7.3	4.9	8.93	95.76	86.11	65.23	16.34	5.4
0	56	1	135	85	162	70	85	94	26.67	1.04	3.88	1.42	2.05	5.8	10.6	7.2	7	3.8	9.1	128.3	62.5	51.6	15.9	5.7
0	56	1	95	70	169	66	86	90	23.18	1.3	6.37	1.55	4.4	5.8	11.7	12.8	6.2	3.3	5.11	52.64	121.32	21.17	8.75	5.9
1	56	1	140	65	159	49	77	94	19.23	1.01	5.12	2.35	2.61	4.4	6.4	7.4	6.8	4.5	7.41	30.05	38.03	59.85	25.88	5.3
0	56	1	140	85	177	82	97	102	26.31	1.31	5.46	1.2	3.77	5.6	10.3	7.3	7.6	4.2	9.05	73.6	72.6	71.6	19.7	5.8
0	56	2	130	80	178	73	91	103	23.04	1.63	4.81	0.97	3.32	6.3	10.3	13.6	7.3	9.9	7.26	25.06	42.68	31.22	16.29	6.3
1	56	2	120	70	154	49	63	83	20.5	0.87	5.8	1.86	3.54	6.6	11.3	8.8	7.7	4.8	9.58	32.45	21.92	19.47	13.74	6.1
1	56	1	125	80	151	44	66	88	19.31	0.53	4.28	1.68	2.46	4.3	8.5	10.9	6.1	6.5	3.68	11.53	20.31	15.4	14.07	5.7
1	56	6	100	60	165	52	91	120	19.22	0.61	5.52	2.13	3.61	11.7	12	17	23	21	3.91	3.94	5.9	13.45	6.19	11.4
0	56	6	112	70	154	59	99	106	24.77	0.67	4.6	1.29	2.81	12.5	15.6	20.6	22.6	17.3	9.82	11.86	19.58	22.66	32.31	11.4
0	56	6	116	76	164	64	90	111	23.8	0.76	3.52	1.3	2.19	11.4	14.9	19.3	20.2	11.7	4.93	7.65	10.56	19.92	10.3	9.4
1	56	1	130	70	167	62	83	98	22.06	0.76	5.18	1.76	2.96	5.4	8.5	7.7	4.9	2.6	6.75	45.31	90.38	49.94	4.91	5.9
1	56	6	110	70	161	58	78	96	22.44	0.77	6.41	2.76	3.52	6.4	13.9	18.4	14.3	6.7	12.7	22.2	40.4	33.6	14.3	6
1	56	1	110	70	177	63	72	89	20.17	0.81	5.19	1.54	3.26	4.2	6.9	3.1	4.5	3.9	4.62	56.62	11.26	14.8	16.04	5.3
1	56	1	110	75	178	60	70	91	18.8	0.82	5.89	2.37	3.52	5.1	11.9	9.8	5.2	5.6	13.8	131.8	93.8	28.2	23.7	4.6
1	56	3	170	80	155	55	87	98	22.89	0.85	6.13	1.65	3.96	5.2	9.3	12.2	10.6	4.4	3.94	18.06	60.4	44.92	11.04	6
0	56	5	120	80	147	65	88	94	30.08	0.96	3.46	0.85	2.14	7	12.1	13.9	8.7	6.9	8.07	31.22	56.38	49.45	20.9	5.9
1	56	1	120	90	177	80	79	94	25.59	0.96	7.28	2.03	4.06	5.4	9.8	9	6.6	3.5	6.02	16.16	65.57	55.03	11.21	5.8
1	56	1	145	85	182	88	72	85	26.5	1.03	5.24	1.5	3.3	5.4	8.7	9.1	5	3.5	7.12	38.65	43.21	64.54	14.65	5
1	56	6	150	96	167	62	94	111	22.31	1.17	5.01	1.26	3.29	10.2	14	18.7	23.3	24	12.02	14.59	18.25	120.76	13	9.8
1	56	6	105	75	163	69	97	113	26.04	1.19	5.01	1.26	3.59	5.91	6.87	9.69	14.22	15.66		0.53	0.78	1.39	1.89	13
1	56	6	145	80	166	66	94	107	23.81	1.19	6.56	1.99	4.3	8.7	13.3	15.5	16	8.8	17.88	32.09	97.17		92.17	6.3
0	56	5	110	80	164	67	86	99	24.77	1.25	5.61	0.92	2.64	9.2	15.2	16.6	8.8	7.6	5.6	14.4	18.5	14.4	9.2	6.1
1	56	2	133	78	178	69	72	87	21.78	1.33	4.83	1.06	3.3	6.5	6.5	8.1	7.7	8.3	8.7	7.7	14.7	16.5	13.8	6.4
1	56	5	130	75	155	76	87	100	31.63	1.34	4.46	1.44	2.79	5.8	10.1	12.6	12.1	6.6	19.28	50.05	81.77		122.64	6.1
0	56	6	120	80	153	48	78	104	20.31	1.35	4.1	0.76	1.98	9.4	10.6	15.3	17.6	13.6	7.9	22.8	11.7	44.3	11.5	7.1
0	56	3	110	70	153	67	93	100	28.72	1.38	5.48	1.48	3.16	5.9	10.6	12.5	8.3	4	12.81	104.49	123.93	104.81	29.53	6.4
1	56	6	138	90	152	64	90	105	27.64	1.39	4.21	1.22	2.66	6.6	12.6	16.2	19.7	12.9	10.45	29.52	26.54	33.65	13.33	6.6
1	56	1	132	80	166	54	80	93	19.53	1.4	6.35	1.93	3.44	5.2	7.5	8.9	5.6	5.4	4.24	24.76	47.35	49.04	29.29	5.6
0	56	1	140	90	176	72	74	93	23.31	1.42	4.71	0.87	2.28	5.5	8.4	9.3	3.7	4.5	7.7	31.6	40.1	6.2	6.9	5.6
1	56	1	115	80	160	66	73	94	25.85	1.47	5.83	1.83	3.34	5.7	8.3	7.9	3.4	2.7	10.51	74.8		13.98	8.25	5.6
0	56	6	130	70	171	66	98	110	22.41	1.5	4.09	0.76	2.96	16.1	23.2	24.5	26.1	22.5	4.43	9.06	8.59	9.25	7.92	9.6
0	56	3	130	80	177	72	94	106	23.04	1.51	4.67	0.95	3.08	5.6	10	13.5	9.9	4.4	7.47	16.24	45.14	45.99	10.73	5.9
1	56	1	90	60	167	64	77	95	22.86	1.55	3.21	0.93	1.95	6	8.7	4.4	4.6	4.4	7.72	112.31	32.45	33.54	9.03	5.9
1	56	3	116	70	152	54	131	160	23.23	1.67	6.46	1.72	4.05	5.1	6.9	9.8	9.4	4.4	7.63	26.78	37.35	47.98	31.62	5.3
0	56	1	120	80	175	89	96	97	29.07	1.94	5.76	1.13	3.67	5.6	11.3	10.2	4.7	3.7	16.9	126.1		49	24.6	5.3
0	56	3	120	80	155	59	91	100	24.38	2.04	4.1	1.38	2.15	5.2	7.6	8.2	7.9	4.2	4.72	7.29	8.55	39.51	7.58	4.9
1	56	1	160	90	167	77	105	119	27.48	2.04	5.59	1.4	4.13	4.8	7.6	7.2	7	5.9	7.79	18.14	25.9	26.97	18.54	4.8
0	56	6	110	70	169	59	103	112	20.8	2.18	5.24	1.12	2.76	6.7	10.2	14.3	17.7	10.8	11.25	21.66	18.26	24.93	25.14	7.9
1	56	3	148	90	174	79	91	106	26.04	2.18	6.43	1.29	3.71	5.7	9.5	11.1	8	4.9	8.21	27.93	32.82	95.32	10.33	5.2
1	56	3	120	94	153	50	78	89	21.3	2.49	5.58	1.23	3.06	5.4	9.2	10.3	10	7.7	4.11	26.43	42.85	76.54	46.31	5.9
1	56	3	110	75	154	60	82	96	25.32	2.52	6.83	1.42	4.51	5.9	8.7	10.9	8.9	6.6	6.9	25.9	41.3	68.1	62.4	5.7
0	56	5	110	75	148	61	97	106	28.01	2.73	5.03	1.08	3.4	9	14.7	10.1	17.6	14	12.7	37	49.2	35.4	27.8	7.6
0	56	3	130	70	174	87	87	93	28.69	2.97	4.5	0.94	2.6	4.8	8.8	7.9	7.9	3.6	4.94	56.3	97.5	70.31	8.53	5.6
1	56	3	140	85	162	62	79	90	23.61	3.8	4.33	0.96	3	5.6	9.1	10.5	7.8	5.4	17.2	67.8	62.1	54.5	29.7	5.3
1	56	6	140	80	156	69	115	124	28.51	4.24	4.31	0.9	1.94	12.3	18.5	23.7	28.9	21.9	79	64.9	77.3	70	89.2	9.2
0	56	2	102	66	168	60	87	98	21.22	4.51	4.93	0.88	2.37	6.2	11.9	13.1	5.5	3.5	10.3	53.43	70.05	30.48	10.3	6
1	56	5	125	80	173	76	86	103	25.39	5.92	5.08	0.86	2.71	5.8	12.1	14.9	12.7	5.5	10.97	105.08	169.79	193.24	36.31	6.5
0	56	1	105	70	164	62	80	90	23.06	1.36	6.41	1.5	4.46	5.82	11.73	12.85	6.17	3.34	5.07	52.67	121.28	21.12	8.7	5.9
0	56	1	145	80	178	84	101	101	26.41	1.3	5.41	1.23	3.82	5.58	10.35	7.25	7.55	4.24	9.05	73.55	72.56	71.65	19.74	5.8
0	56	3	130	80	164	66	104	100	24.53	0.66	4.21	1.16	2.88	5.4	10.6	12.15	8.89	3.51	5.49	26.41	30.62	37.98	12.1	6
0	56	3	160	85	171	83	116	115	28.42	1.04	4.76	1.3	2.89	5.65	9.94	12.17	9.7	4.64	12.16	31.75	72.78	77.75	19.53	5.9
1	56	3	135	75	165	50	85	95	18.3	1.82	6.77	1.47	4.82	5.53	10.34	12.13	9.72	19.22	10.17	31.79	49.48	74.28	35.37	6.3
0	56	4	120	81	172	72	82	99	24.29	1.28	4	1.02	2.71	6.44	11.53	14.53	8.53	3.65	11.94	22.62	72.56	63.98	13.47	6
1	56	1	120	75	164	69	90	92	25.77	1.24	5.66	2.09	3.41	5.22	11.14	9.24	7.33	4.91	8.93	95.78	86.13	65.18	16.31	5.5
0	56	1	130	85	163	71	88	93	26.75	1.01	3.96	1.46	2.13	5.84	10.6	7.16	6.96	3.84	9.13	128.33	62.53	51.64	15.86	5.7
0	56	1	100	65	166	64	95	90	23.39	1.39	6.4	1.47	4.32	5.84	11.7	12.77	6.19	3.32	5.13	52.64	121.32	21.17	8.76	5.9
1	56	1	135	70	161	51	75	96	19.51	1.06	5.15	2.36	2.55	4.42	6.43	7.4	6.82	4.45	7.41	30.03	38.02	59.81	25.86	5.3
0	56	1	135	80	177	83	96	100	26.46	1.3	5.45	1.16	3.74	5.61	10.35	7.33	7.55	4.21	9.08	73.59	72.64	71.62	19.65	5.8
0	56	2	125	80	175	70	91	104	22.75	1.73	4.87	0.91	3.28	6.31	10.26	13.55	7.35	9.94	7.3	25.04	42.73	31.26	16.32	6.4
1	56	2	115	65	158	51	54	82	20.3	0.87	5.76	1.82	3.57	6.59	11.27	8.78	7.7	4.84	9.54	32.49	21.94	19.49	13.76	6
1	57	1	120	80	153	59	75	94	25.2	0.69	5.97	1.89	3.81	5.4	11.4	9.6	7.6	3.8	11.67	83.5	32.5	51.01	13.2	5.9
0	57	3	115	70	161	48	79	88	18.36	0.77	4.57	1.48	2.84	5.1	9.6	12.7	8.8	7.5	5.7	11.17	33.83	32.21	25.93	5.2
1	57	3	135	85	164	49	77	95	18.14	1.81	6.86	1.39	4.78	5.5	10.3	12.1	9.7	19.2	10.2	31.81	49.48	74.33	35.35	6.2
1	57	4	110	80	162	79	113	119	30.12	3.14	5.92	1.12	3.38	6.2	10.4	14.3	10	5.4	28.44	36.9	148.2	104.4	60	6.4
1	57	4	126	84	148	73	108	119	33.4	2.34	5.16	0.98	3.49	6.9	16.3	17.2	8.4	5	10.1	45.2	37.3	38.2	18.7	7.2
0	57	4	126	86	169	69	93	102	24.24	1.34	3.98	0.96	2.78	6.4	11.5	14.5	8.5	3.6	11.98	22.64	72.59	63.96	13.52	6.1
0	57	1	119	66	158	48	61	82	19.37	0.41	3.49	1.49	1.84	4.8	9.9	8.5	4.9	3.7	1.08	7.11	12.1	7.8	1.75	5.2
0	57	1	90	65	170	62	97	112	21.3	0.6	4.29	1.17	2.49	4.9	7.8	5	4.9	2.8	3.98	43.8	22.42	17.84	5.38	5.4
1	57	6	125	75	159	61	89	104	24.22	0.67	5.56	1.63	3.69	7.1	15.6	21	20.4	9.1	5.45	6.57	6.44	18.81	19.21	7.1
1	57	1	120	80	159	54	86	96	21.48	0.84	5.36	2.23	2.65	5.2	9.1	7.3	7.4	4.6	9.17	87.58	96.76	88.6	17.92	5.4
1	57	5	140	85	165	68	87	102	25.15	0.96	6.91	1.77	4.9	7	12.7	16.4	10.7	5.6	10.64	54.06	75.12	88.72	28.74	6.4
1	57	4	130	90	161	75	103	117	28.84	1.04	5.84	1.04	3.74	6.3	9.8	8.5	8.4	7	16.2	68.1	36	52.3	32.6	5.5
1	57	6	120	80	150	64	108	122	28.48	1.08	6.88	1.17	3.23	9.8	13.1	15.8	19.9	19.5	7.8	11.2	14	19.5	11.2	8.5
0	57	6	115	70	165	72	103	108	26.49	1.13	3.48	0.83	2.25	12.9	18.1	21.1	22.2	17.3	7.49	11.32	14.08	7.87	5.97	10.2
1	57	6	115	70	161	62	83	99	24.03	1.16	5.46	1.65	3.6	7.9	10.5	15.3	18	12.2	4.1	4.77	9.92	7.77	4.69	8.2
1	57	1	150	75	149	51	84	101	23.15	1.25	4.88	1.39	3.3	4.9	7.6	10.6	7.5	3.6	9.63	65.58	92.33	66.79	18.11	6
0	57	5	130	75	169	77	95	107	26.89	1.36	4.73	1.01	3.3	7.1	11.9	18	11	3.5	11.8	40.27	133.4	79.7	16.91	5.7
0	57	2	125	85	158	57	95	109	22.72	1.47	6.01	1.64	3.64	6.3	9.6	8.1	5.6	4.2	9.87	58.53	77.15	35.75	8.23	6.7
1	57	6	105	75	162	76	89	99	28.89	1.51	5.18	1.79	2.92	7.1	14	16.5	18	10.8	14.2	29.3	34.1	43.6	24	6.7
1	57	4	130	80	160	70	99	118	27.19	1.61	4.57	1.41	2.92	6.4	12	9.1	7.8	4.4	13.75	134.69	89.67	81.93	23.55	6
1	57	1	120	80	170	69	94	107	23.88	1.63	4.95	1.29	2.9	5	7.5	5.1	5	3.6	5.31	55.11	73.67	41.15	5.49	5.2
1	57	5	135	90	164	72	99	106	26.81	1.65	5.48	1.1	3.51	6.9	12.9	15	17.4	7.1	5.46	19.49	34.29	51.02	17.07	6.7
1	57	1	150	100	163	71	94	104	26.58	1.72	8.82	2	6.4	5.9	11.3	11.9	7.7	3.5	35.8	60.4	66.6	80.7	66.3	5.3
0	57	1	145	89	162	54	94	112	20.64	1.73	5.72	1.11	3.66	4.6	9.2	7.2	4.6	3.5	3.5	10.8	23.1	9.7	5.1	5.2
0	57	1	130	90	169	65	88	97	22.88	1.78	4.23	0.93	2.44	5.9	11.4	12.1	7.4	4	68.89	61.29	89.23	41.43	12.76	5.8
1	57	6	140	80	168	61	86	101	21.58	1.83	4.29	1.5	2.09	7.5	7.5	14.1	13.7	13.8	7.05	9.47	32.93	24.85	24.54	6
0	57	6	135	80	163	80	129	122	30.04	1.91	4.21	0.88	2.95	8.4	11	15.9	17.8	13.2	9.36	9.35	33.99	30.98	28.83	8
1	57	6	130	90	175	74	89	98	24.08	1.95	5.68	1.19	3.87	8.3	16.1	21.7	18.5	14.6	8.95	30.43	82.9	64.75	46.46	7.6
0	57	6	135	70	157	65	100	112	26.67	1.95	5.84	1.31	4.08	9.9	11.3	15.3	18.6	21.4	7.07	7.48	12.27	15.76	16.47	7.4
1	57	6	145	85	152	65	103	103	28.13	1.99	5.58	1.05	3.29	7.4	13.6	18.6	17.1	13.7	5.78	5.9	13.74	18.08	14.73	7.5
1	57	3	135	100	148	68	82	93	31.21	2.09	4.75	1.33	2.7	5.8	8.9	10.4	9.1	5	10.3	29.3	53.3	57.1	27.6	5.8
1	57	2	120	70	167	64	86	101	23.07	2.14	5.82	1.07	3.77	6.3	11.3	11.1	7.2	3.8	8.18	60.86	106.58	81.02	11.64	5.9
1	57	6	124	76	165	69	93	105	25.48	2.35	5.46	1.25	3.86	11.4	15.7	20.9	19.5	14.1	5.61	6.64	14.57	11.41	9.49	9.2
0	57	1	150	110	154	60	96	101	25.31	2.49	4.45	0.76	2.12	5	8.5	6.2	4.4	3.4	7.6	75.7	36.8	10.5	10	4.4
0	57	6	180	90	176	77	82	94	24.84	2.49	6.65	1.82	4.13	7.3	11.3	15.9	14.7	10.5	10.48	18.63	27.56	27.79	18.15	6.2
1	57	6	160	105	170	74	107	104	25.56	2.66	5.25	1.25	3.44	11.7	14.6	19.9	23.7	17.8	10.12	8.35	14.3	16.98	13.05	10.6
1	57	1	135	75	162	68	78	96	25.82	1.21	5.76	2.04	3.6	5.16	11.1	9.16	7.33	4.89	8.93	95.72	86.09	65.18	16.31	5.3
1	57	1	150	55	156	47	85	94	19.35	1.1	5.02	2.45	2.68	4.42	6.41	7.38	6.8	4.53	7.43	30.09	38.08	59.88	25.86	5.4
1	57	1	130	80	154	60	82	94	25.11	0.67	6.03	1.97	3.78	5.45	11.35	9.57	7.58	3.76	11.69	83.45	32.48	51.04	13.22	5.9
0	57	2	135	85	181	75	100	104	22.92	1.53	4.73	1	3.25	6.28	10.26	13.61	7.29	9.93	7.27	25.07	42.65	31.27	16.34	6.3
1	57	2	115	75	155	49	70	81	20.46	0.88	5.85	1.78	3.64	6.6	11.33	8.82	7.75	4.76	9.54	32.46	21.95	19.49	13.7	6.2
1	57	4	130	79	145	70	117	118	33.31	2.37	5.13	1	3.54	6.9	16.29	17.25	8.43	4.97	10.12	45.23	37.27	38.23	18.71	7.1
1	57	1	120	80	157	61	73	93	24.92	0.66	5.99	1.8	3.73	5.44	11.36	9.55	7.55	3.82	11.62	83.46	32.55	51.04	13.21	6
0	57	3	110	75	165	50	79	87	18.34	0.73	4.49	1.49	2.9	5.09	9.62	12.65	8.83	7.51	5.67	11.19	33.79	32.25	25.93	5.2
1	57	3	140	90	169	52	85	96	18.24	1.9	6.79	1.48	4.68	5.46	10.34	12.15	9.67	19.17	10.24	31.79	49.5	74.34	35.38	6.1
1	57	4	115	80	164	81	111	118	30.1	3.07	5.88	1.2	3.48	6.21	10.45	14.28	10	5.41	28.44	36.91	148.19	104.42	60.01	6.4
1	57	4	121	84	147	72	109	120	33.3	2.36	5.21	1.03	3.54	6.85	16.3	17.19	8.43	5.01	10.07	45.25	37.34	38.2	18.71	7.3
0	57	4	121	91	169	69	90	97	24.23	1.34	3.99	0.93	2.68	6.4	11.48	14.45	8.49	3.61	11.99	22.64	72.62	64	13.47	6.2
0	58	1	105	70	171	77	95	101	26.4	1.13	4.4	1.19	3.04	4.8	9.8	8	6.4	3.6	4.42	24.93	36.12	38.75	8.76	5.7
1	58	1	110	70	155	66	97	112	27.59	1.43	4.72	1.37	3.06	5.4	8.1	6.3	5.8	5.5	8.72	83.07	56.58	31.48	10.67	5.3
0	58	1	120	80	169	79	93	105	27.68	1.1	4.59	1.29	3.09	5.7	11	8.8	6.7	3.9	9.8	59.35	82.78	52.78	14.51	6.7
0	58	6	120	80	162	70	105	109	26.54	0.39	3.57	1.33	2.27	7.7	12.3	16.8	10.2	3.8	13	28.24	84.19	89.44	29.52	7.8
0	58	5	128	63	153	45	81	98	19.29	0.47	4.93	1.08	2.8	6.9	13.5	19.8	18.2	12	7.3	12.2	10.9	13.8	6.8	6.5
0	58	1	120	90	157	56	80	89	22.66	0.55	5.38	1.57	3.91	5.5	10.7	10.5	4.6	3.5	3.95	9.99	21.74	22.72	5.82	5.5
1	58	6	110	75	173	70	94	110	23.23	0.66	4.66	1.32	2.29	7	9.9	12.1	12.3	10.5	10	11.5	17.3	27.8	23	5.7
1	58	3	150	95	160	61	87	100	23.83	0.71	4.98	2.4	2.5	5.2	8.9	10	8.5	7	6.48	48.56	42.04	24.78	43.05	5.1
1	58	1	140	100	163	58	74	94	21.88	0.72	4.97	2.36	2.46	4.7	8.6	7.3	6.4	5.5	7.1	21.1	20.5	20.3	12.9	5.6
0	58	6	125	75	164	66	88	97	24.71	0.77	4.38	1.31	2.93	6.8	12.5	14.6	12.4	5.3	5.53	15.76	18.3	29.78	11.36	6.1
0	58	1	120	80	182	89	88	100	26.96	0.78	4.14	1.55	2.27	4.8	6.9	6.1	5.7	3.4	5.74	42.75	42.81	32.32	6.44	5.6
1	58	1	102	66	158	55	91	111	22.03	0.79	5.18	2.17	2.47	4.3	6	4.7	4.3	3.6	4.59	72.55	80.38	47.03	9.91	5.8
1	58	6	115	65	157	44	89	107	17.8	0.83	5.15	1.25	3.78	7.4	12.2	17.7	21.9	13.6	7.19	15.7	28.79	47.33	43.86	6
1	58	1	140	80	159	66	99	115	26.14	0.86	5.01	1.5	3.24	5.2	9.4	8.2	7.6	3.9	6.9	34.92	25.24	53.93	15.57	5.8
0	58	5	140	85	177	75	86	100	24	0.95	4.53	1.12	2.95	5.7	8.4	11	13	7.7	9.53	16.81	29.18	43.44	30.52	6.6
1	58	6	107	69	171	60	79	98	20.56	0.98	3.73	1.69	2.14	5.3	5.1	10.7	14.7	18.3	15.26	18.3	23.91	22.35	20.44	8.5
1	58	6	120	80	167	65	87	107	23.32	1.19	5.97	1.23	3.1	6.8	8.1	13.3	13.6	9.8	10.4	13.9	20	19.6	14.6	4.9
1	58	6	135	85	145	52	90	112	24.52	1.26	6.92	1.38	4.16	18.1	17.7	20.8	26.4	27.5	11.5	7.8	10	22.3	20.5	10.1
0	58	4	115	80	168	62	86	94	21.8	1.51	3.78	0.94	2.49	6.7	8.3	11	8.7	7.9	8.25	13.58	67.33	19.02	17.34	6
1	58	1	100	70	163	54	78	94	20.36	1.9	5.38	1.34	3.29	4.8	9	9	6.7	6.1	4.54	55.93	29.5	20.5	19.17	5.4
1	58	3	120	75	166	78	87	84	28.4	2.05	6.41	1.07	4.84	5.3	9.7	11.3	9.7	5.3	15.06	100.7	98.06	84.18	35.07	5.9
1	58	6	120	80	160	74	90	101	28.8	2.15	4.97	1.35	3.06	9.9	14.7	18.7	18.4	13.9	12.75	34.99	52.3	36.51	28.44	7.6
0	58	1	120	60	172	72	93	102	24.44	2.21	4.86	0.99	2.81	4.9	8.7	11.8	7.5	4.8	4.94	23.38	41.46	19.71	8.62	5.2
0	58	5	145	80	149	59	94	101	26.84	2.35	7.62	1.28	5.59	5.4	5.8	8.5	11.5		7.12	54.94	68.41	61.48	14.16	5.6
0	58	3	120	80	158	67	98	100	26.93	2.43	6.12	1.68	3.78	5.8	10.8	13.5	10.7	5.5	11.91	49.76	80.38	76.68	32.77	5.5
1	58	6	135	80	152	68	87	98	29.64	2.69	5.07	1.16	3.27	8.1	14.3	20.7	15.9	12.2	20.15	31.66	44.43	48.18	40.65	7.1
0	58	6	118	82	146	50	91	99	23.42	3.55	6.08	1.01	3.93	10.1	16.9	21.4	21.1	15.4	9.59	20.01	26.57	31.23	19.52	6.4
1	58	5	120	80	162	71	84	98	27.24	3.66	6.09	1.18	3.97	6.5	13.6	17.7	13.7	7	12.44	46.16	105.94		67.93	6.6
0	58	6	130	100	151	60	103	106	26.26	5.14	4.72	1.13	2.31	13.1	20.6	26.4	20.4	16.4	17.9	17.2	31.8	26.9	24.2	9.4
1	58	1	115	75	151	62	87	112	27.44	1.48	4.72	1.39	2.98	5.38	8.13	6.32	5.79	5.49	8.68	83.11	56.55	31.43	10.64	5.2
0	58	1	120	80	167	79	81	101	28.31	0.44	4.21	1.96	2.36	4.8	9.27	6.9	5.02	4.12	4.18	95.61	45.64	12.14	11.79	4.9
0	58	3	110	75	161	47	72	88	18.22	0.67	4.61	1.53	2.78	5.15	9.58	12.75	8.78	7.51	5.66	11.15	33.88	32.16	25.95	5.3
1	58	4	100	85	164	82	103	118	30.34	3.17	5.82	1.18	3.3	6.17	10.41	14.3	9.96	5.37	28.44	36.85	148.15	104.36	60.04	6.5
0	58	4	120	75	172	83	95	99	27.92	2.41	3.92	1.16	2.49	6.13	11.38	12.9	10.74	5.85	10.01	24.97	55.55	30.79	14.44	6.1
0	58	1	110	70	172	77	102	101	26.16	1.11	4.4	1.15	2.97	4.76	9.82	8.03	6.4	3.61	4.37	24.9	36.14	38.76	8.72	5.8
1	58	1	115	70	155	66	93	112	27.71	1.34	4.69	1.47	3.05	5.38	8.09	6.32	5.77	5.46	8.73	83.12	56.6	31.49	10.68	5.3
0	58	1	125	75	172	82	83	104	27.62	1.15	4.51	1.37	3.07	5.68	10.95	8.8	6.71	3.93	9.75	59.36	82.81	52.8	14.46	6.7
1	59	1	140	95	149	55	82	103	24.99	0.8	6.25	3.01	2.79	4.81	7.86	6.91	5.92	5.9	10.5	36.1	22.1	39.8	31.3	6.1
0	59	1	110	70	171	77	96	101	26.5	1.21	4.45	1.19	3.04	4.8	9.7	8	6.4	3.6	4.42	24.93	36.12	38.89	8.77	5.7
0	59	1	105	75	171	76	94	101	26.1	1.19	4.4	1.19	3.09	4.9	9.7	8.4	6.5	3.8	4.44	24.9	36.1	38.7	8.76	5.7
1	59	1	130	70	162	60	77	95	22.86	0.51	5.14	2.35	2.87	5.9	10.4	9.1	3.3	4.5	6.6	24.69	33.35	14.63	3.68	6.1
0	59	1	125	85	166	78	89	101	28.34	0.51	4.2	2	2.29	4.8	9.3	6.9	5	4.1	4.2	95.6	45.6	12.1	11.8	4.8
1	59	3	130	80	152	51	78	93	22.07	1.11	5.45	1.47	3.82	5	9.7	11.8	9.4	3.8	7.53	29.32	20.66	27.11	12.08	6
1	59	4	115	70	154	54	80	92	22.64	0.87	5.55	1.48	3.14	6.3	13.5	13.6	9.6	3.9	10.6	38.4	36	41.9	25.8	6.7
0	59	4	115	75	168	78	90	98	27.8	2.4	4	1.08	2.5	6.1	11.4	12.9	10.7	5.9	10.04	24.99	55.6	30.8	14.42	6.2
0	59	1	140	95	177	74	86	111	23.74	0.47	6.4	2.09	4.04	6	9.5	7.7	7.7	5.6	5.2	12.8	13.1	16.6	10.3	5.8
0	59	6	125	70	176	74	96	105	24.09	0.56	3.42	1.42	1.7	8.64	20.45	19.57	16.02	8.63	12.3	27	32.2	43.3	23.9	5.8
1	59	1	110	70	166	56	81	99	20.29	0.75	4.79	1.6	2.83	5	8.1	8.2	7.1	4.2	11.12	27.9	42	40.4	13.6	5.8
1	59	4	140	80	165	67	81	102	24.56	0.77	5.64	2.01	3	6.4	12.4	14	7.9	5	4.69	12.16	17.64	12.36	10.15	6.7
1	59	6	103	53	155	58	85	100	24.24	0.8	4.76	0.94	3.2	9.5	10.6	17.4	23.2	20.2	3.9	5.1	4.4	7.5	6.7	7.7
1	59	6	145	70	162	74	94	105	28.13	0.83	5.41	1.64	3.46	10.4	15.8	20	24.8	18.4	16.61	22.86	24.89	20.68	28.48	8.3
0	59	6	135	85	161	59	90	99	22.86	0.87	5.04	1.74	2.72	7.2	10.9	12.2	8.3	3.8	9.3	11.2	25.2	10.6	40.5	5.9
1	59	1	150	90	170	54	85	101	18.67	0.87	6.39	1.99	4.24	4.9	7.8	8	5.9	5.4	8.5	20.22	35.44	25.72	22.5	6
0	59	6	130	75	161	69	80	95	26.81	1.01	4.32	1.21	2.64	7	11.3	11.6	7.3	4	5	24.7	44.43	15.57	5.69	5.5
1	59	6	130	80	168	63	99	115	22.21	1.1	4.83	1.44	3	6.8	14.4	16.4	14.1	8.4	23.98	96.7	81.64	72.74	39.09	6.9
1	59	1	150	84	155	65	93	93	26.95	1.17	4.1	1.74	2.14	5.5	9.7	8.9	4.2	4	4.2	54.9	76.31	11.76	7.32	5.9
1	59	1	115	80	176	74	80	100	24.01	1.22	6.01	1.92	3.83	5	10.1	6.7	5.4	3.8	11.9	74.2	45.4	19.3	7.7	5.4
1	59	2	120	80	166	65	91	104	23.73	1.25	5.04	1.04	2.76	6.1	8.3	6.5	6.3	5.6	6.65	67.2	49.17	45.93	25.54	4.3
1	59	6	140	80	161	73	86	98	27.99	1.35	4.96	1.71	3.06	12.5	19.6	26.7	29.1	22.1	23.7	26.01	33.3	35.11	32.43	7.1
0	59	6	150	70	153	58	91	94	24.84	1.41	4.77	0.93	3.4	9.2	16.3	21.2	22.5	15.5	16.03	20.6	48.15	77.66	40.33	6.6
1	59	1	140	80	170	72	80	100	24.99	1.44	5.08	1	2.56	5	8.3	7.5	4.8	2.7	5.4	32.9	45.1	23.9	10.8	5.9
0	59	6	128	80	154	57	107	119	24.11	1.51	4.58	1.04	3.05	7.6	9.4	13.8	14.6	10.4	7.51	9.31	13.94	14.13	8.55	7.8
1	59	3	135	90	165	71	88	93	25.95	1.55	6.67	1.19	4.63	5.1	8.22	9.25	8.48	6.64	16.88	32.2	11	159		5.2
1	59	3	125	70	146	59	70	86	27.77	1.64	7.07	1.34	4.36	5.7	9.1	7.8	8.5	4.6	9.4	37.9	49.1	38.7	13.6	5.4
1	59	6	140	80	167	79	92	100	28.4	1.79	4.64	1.17	3.09	5.8	9.8	12.8	12.6	11.8	11.59	25.95	28.69	36.37	31.03	6.8
1	59	6	140	80	154	67	97	105	28.4	1.84	5.49	1.26	3.66	8.7	12	16.7	14.4	10.7	12.47	22.4	27.91	30.06	26.55	7.9
1	59	3	120	75	175	91	93	97	29.75	1.87	6.94	1.34	4.09	5.6	8.3	10.6	9	4.2	17.4	36.9	65.7	53.6	10.1	5.5
1	59	1	125	85	149	49	78	102	22.27	1.9	7.48	2.02	4.78	4.7	7.9	4.7	5.4	5.2	7.27	143.7	19.37	18.69	5.14	4.9
0	59	6	130	80	163	66	92	103	24.91	2.4	5.37	1.22	3.52	11.7	17.3	22.9	23.3	20.1	4.9	4.1	9.07	8.33	8.37	9.6
0	59	3	155	90	167	59	100	108	21.22	2.41	4.46	0.96	2.44	5.5	11.2	10.2	9.7	4.3	5.05	38.62	39.89	49.66	8.91	5.5
1	59	1	170	100	154	64	92	105	26.89	2.51	5.95	0.99	3.99	5.3	8.8	6.9	4.9	3.6	14.77			104.8	18.95	6
1	59	3	95	60	167	69	96	108	24.92	2.55	4.36	0.94	2.64	5	10.5	10.7	8.2	2.9	12.69	63.2	72.16	57.3	8.29	5.3
1	59	6	140	100	172	81	100	103	27.53	3.24	5.09	1.08	2.39	20.3	22.3	26.7	32.1	29.3	8.74	9.34	10.1	21.5	22.19	11.1
0	59	6	150	90	170	72	90	100	24.86	3.95	5.48	1.12	3.2	9.5	15.2	19.5	20.6	13	6.1	22.8	62.1	45.4	13.2	9.4
1	59	6	113	65	158	57	104	119	23.03	4.18	4.06	0.68	2.31	6.2	8.3	10.7	16.2	12.9	9.9	12.2	19.7	22.6	24.5	8.2
1	59	1	117	60	163	83	96	100	31.24	4.26	5.65	1.17	3.72	5.1	9.7	9	5	3.7	8.5	18.1	38.1	14.1	7.8	5.2
0	59	5	160	80	168	72	90	98	25.43	5.05	7.15	1.52	3.44	9.3	16.8	16.6	16.5	13.1	16.8	21.6	26.1	29.5	32.3	7.3
0	59	1	95	70	170	77	92	100	26.53	1.17	4.39	1.18	3.1	4.8	9.79	7.95	6.43	3.63	4.39	24.92	36.08	38.72	8.72	5.6
0	59	1	115	70	167	77	95	106	27.53	1.15	4.63	1.36	3.13	5.65	10.96	8.78	6.71	3.9	9.78	59.3	82.79	52.8	14.55	6.6
1	59	3	105	60	170	73	96	103	25.1	1.43	6.31	1.72	4.29	5.07	8.41	10.23	10.14	5.95	3.17	37.88	48.93	58.51	19.52	5.4
1	59	1	145	95	150	56	94	105	25.04	0.75	6.31	3.09	2.83	4.86	7.89	6.9	5.88	5.91	10.47	36.11	22.06	39.85	31.3	6.2
0	59	1	105	65	167	74	93	102	26.66	1.29	4.43	1.16	3	4.76	9.74	7.97	6.4	3.65	4.43	24.95	36.07	38.89	8.73	5.8
0	59	1	110	75	170	76	88	99	26.27	1.16	4.37	1.22	3.17	4.89	9.66	8.41	6.49	3.84	4.45	24.86	36.13	38.73	8.78	5.7
1	59	1	130	70	159	57	70	96	22.63	0.56	5.11	2.33	2.86	5.87	10.35	9.11	3.33	4.55	6.65	24.65	33.32	14.65	3.63	6
0	59	1	120	90	162	74	91	101	28.16	0.43	4.19	1.98	2.32	4.79	9.28	6.88	5.01	4.1	4.16	95.56	45.6	12.06	11.79	4.7
1	59	3	130	75	147	47	79	94	21.79	1.17	5.54	1.37	3.83	5.01	9.68	11.75	9.42	3.79	7.48	29.37	20.62	27.06	12.13	6
1	59	4	110	75	155	55	79	98	22.79	0.81	5.5	1.45	3.24	6.31	13.45	13.58	9.61	3.9	10.58	38.4	36.04	41.87	25.76	6.7
0	59	4	120	75	165	76	100	98	27.94	2.42	3.91	1.1	2.53	6.14	11.41	12.85	10.67	5.93	10.08	24.94	55.58	30.77	14.38	6.2
1	60	3	105	70	171	74	101	102	25.26	1.38	6.26	1.79	4.34	5.1	8.4	10.2	10.1	6	3.22	37.91	48.91	58.47	19.54	5.5
1	60	6	90	65	146	50	85	96	23.61	0.6	4	1.96	2.08	16.4	22.6	30	35.4	29.8	9.54	8.82	10.68	9.59	8.81	11.7
0	60	3	140	90	169	92	88	93	32.19	0.64	5.84	1.46	3.62	5.7	9.3	11.1	8.4	4.1	7.92	54.16	61.4	46.95	9.59	5.3
1	60	6	100	70	176	74	101	99	23.73	0.74	4.37	1.21	2.35	7.9	11.8	17.5	17.8	12.7	12.31	16.6	65.76	60.6	44.08	8.3
1	60	6	150	80	147	50	88	99	23.23	0.75	4.29	1.64	2.46	6.8	12.7	16.5	14.3	5.3	10.8	17	29.7	33.5	16.2	6.1
1	60	6	150	90	159	63	101	107	25.04	0.77	6.09	1.98	3.88	7.48	14.19	17.22	20.96	15.12	11.39	19.3	22.1	18	24.9	6.2
1	60	4	128	70	170	76	90	95	26.45	0.79	4.37	1.49	2.56	6.7	11.1	9.7	8.8	5	11.59	61.15	57.19	33.39	7.7	6.5
0	60	3	120	80	163	66	86	102	24.7	0.81	3.59	1.29	2.06	5.3	12.5	9.1	8.5	6.5	6.63	33.5	23.9	26.8	18.9	5.4
1	60	6	140	75	158	65	98	111	26.11	0.82	6.54	2	4.07	6.4	8.3	11.3	11.7	8.4	4.78	6.25	15.1	21.02	7	6.4
0	60	1	110	80	158	73	94	97	29.41	0.89	4.81	1.24	2.7	5.8	9.7	9.8	6.1	4.8	9.9	49.5	41	16.8	10	5.7
1	60	5	123	68	171	67	81	101	22.94	0.92	6.14	1.25	3.48	8.3	10.9	17.2	19.6	19	8.9	10.2	12.5	10.9	10	10.4
0	60	6	180	100	163	77	91	97	29.05	1.08	3.33	1.68	1.57	9.1	15.6	20.1	15.6	11.4	15.7	25.8	43.8	32.3	28	6.8
0	60	5	140	85	148	59	115	124	26.93	1.16	5.77	1.66	3.39	11	13.9	24.6	19.4	15.2	7.25	9.4	10.73	11.79	12.82	8.6
1	60	3	145	80	166	82	101	112	29.59	1.22	5.41	1.87	3.3	5.9	11.9	12.3	10.5	4.4	9.78	78.84	76.9		34.67	6.4
1	60	3	120	60	174	64	74	87	21.09	1.22	5.69	1.54	3.14	5.4	11.2	9.2	9.5	4.1	3.38	43.11	50.54	68.03	9.74	5.8
0	60	3	105	70	168	71	98	99	25.26	1.38	6.26	1.79	4.34	5.1	8.4	10.2	10.1	6	3.22	37.91	48.91	58.47	19.54	5.5
1	60	6	125	75	170	75	91	108	26.06	1.41	4.6	1.49	2.68	6.3	10	15.2	20.8	18	7.74	9.56	15.02	20.19	12.88	6.8
1	60	5	130	80	164	65	90	106	24.13	1.43	5.27	1.26	3.73	9	15.2	16.2	20	15.2	5.11	17.96	27.06	24.26	17.06	8.1
1	60	1	132	86	155	58	70	85	24.03	1.46	6.33	1.8	3.64	5	6.7	6.8	5.8	5.4	4.13	15.13	18.05	10.99	8.63	5.2
1	60	1	110	80	153	58	81	99	24.91	1.54	5.6	1.7	3.58	5.8	10.9	9.2	6.9	4.3	5.43	58.87	66.42	37.57	11.83	5.5
1	60	4	135	95	157	58	89	103	23.5	1.56	5.48	1.58	3.12	6.5	10.6	12.3	10.1	7.9	13.21	35.37	42.53	41.75	57.62	5.9
0	60	3	130	90	151	57	87	92	24.87	1.58	4.83	0.95	2.79	5.3	8.3	11.9	9.6	3.6	17.4	43.8	109.6	138.5	24.7	5.3
1	60	6	130	96	156	71	109	118	29.38	1.64	4.96	1.38	2.88	7.44	8.64	13.43	15.31	15.16	14.54	29.5	54.2	52.7	71.3	11
1	60	5	140	80	153	59	88	99	25.32	1.67	4.97	1.61	2.65	9	8.9	10.9	14.9	15.8	3.51	5.34	7.49	13.52	16.3	7.2
1	60	6	138	76	142	48	97	109	24.03	1.7	5.96	1.27	3.8	8	11.7	17.5	19.3	14	6.14	8.65	11.51	14.78	15.43	7.4
0	60	5	150	80	155	77	100	98	31.89	1.71	3.53	0.84	2.36	5.2	10.7	11.7	11.6	5.7	25.29	253.24	297.34	152.15	89.86	6.1
1	60	1	105	70	171	69	89	98	23.61	1.77	6.45	1.44	4.36	5	8.8	9.1	7.7	4.6	10.78	92.32	94.97	98.96	21.6	5.5
0	60	6	134	82	161	68	89	94	26.11	1.78	4.16	0.93	2.81	6.7	11.7	15	14	6.2	7.5	9.6	18.2	37.3	12.8	6
1	60	6	130	80	165	81	106	107	29.72	2.21	7.13	1.52	4.9	9.57	8.95	9.77	15.2	18.22	2.13	2.18	2.31	3.5	5.74	10.1
1	60	5	168	96	166	92	88	93	33.3	2.22	5.1	1.07	3.35	5.8	9.9	13.4	12.4	10.4	12.14	46.09	61.8	75.08	52.16	6.3
1	60	6	145	80	166	60	83	105	21.91	2.26	6.75	1.68	4.21	6.21	16.36	19.58	19.3	10.39	10.3	20.3	39.6	26	27.9	7.4
0	60	5	132	70	164	72	89	98	26.73	2.4	4.77	1.04	3.08	7.3	11.5	13.7	10.7	7.2	25.38	42.22	68.46	95.58	79.82	6.2
1	60	6	110	70	153	74	112	109	31.63	2.45	5.32	0.99	3.56	9.28	8.07	10.03	11.49	14.63						10.5
0	60	6	120	80	165	83	106	106	30.47	2.46	5.14	0.89	2.98	8.5	9.6	12	10	8.3	22.2	27	56.9	58.2	27.6	6.3
0	60	6	140	100	164	69	94	103	25.84	2.49	5.95	1.41	3.52	7.2	7.9	12	20	20.8	42.7	45.69	49.56	56.95	61.53	8.7
0	60	3	130	85	169	85	91	96	29.75	2.62	5.95	1.3	3.68	5	8.6	9.2	8.8	3.7	12.83	90.88	145.92		36.04	5.5
1	60	6	160	80	144	53	91	104	25.51	2.91	5.64	1.21	3.23	8.7	10.2	14.6	15.4	11	7.19	9.76	20.09	20.06	14.36	7.2
1	60	6	115	75	148	64	94	109	29.52	3.13	5.85	1.13	3.31	9.9	10.2	11.9	15.2	14.7	11.1	11.3	13.3	23.8	17.3	6.6
1	60	3	140	80	181	95	110	113	28.93	3.27	5.28	1.12	2.68	5.7	10.8	11.7	10.9	4.1	11.35	85.56	68.04	36.29	19.45	6.1
0	60	4	120	80	153	63	94	98	26.82	4.52	5.04	1.11	3.26	6.7	9.7	7.8	9	6	21.2		40.2	48.9	27.8	6
1	60	6	118	80	165	86	94	97	31.65	6.33	6.43	1.04	3.64	9	9.3	14.8	18	15	21.63	23.04	32.9	140.3	117.62	6.8
1	60	1	135	85	149	55	86	104	25.07	0.72	6.18	3.06	2.88	4.76	7.86	6.86	5.97	5.85	10.45	36.09	22.15	39.78	31.25	6
0	60	1	115	70	172	78	105	100	26.53	1.27	4.41	1.14	2.94	4.82	9.67	8.02	6.41	3.62	4.45	24.98	36.13	38.92	8.81	5.7
0	60	1	95	65	172	77	104	102	26.22	1.27	4.5	1.25	3.14	4.92	9.65	8.4	6.53	3.76	4.47	24.87	36.12	38.66	8.71	5.6
1	60	1	125	80	165	63	87	97	23.05	0.44	5.08	2.32	2.88	5.87	10.43	9.15	3.32	4.55	6.63	24.71	33.36	14.68	3.7	6
1	60	3	140	85	157	55	70	95	22.03	1.07	5.47	1.38	3.77	4.99	9.73	11.84	9.44	3.75	7.56	29.29	20.67	27.07	12.1	5.9
1	60	4	115	65	155	54	70	91	22.69	0.97	5.63	1.57	3.09	6.35	13.51	13.64	9.59	3.9	10.57	38.44	36.03	41.87	25.8	6.8
1	60	3	110	75	173	76	92	104	25.2	1.38	6.21	1.84	4.42	5.14	8.36	10.24	10.05	6.02	3.25	37.96	48.96	58.52	19.53	5.4
1	61	3	160	95	156	61	95	104	25.23	0.64	3.51	1.31	2.18	5.9	9.2	10.2	8.9	7.5	8.01	48.43	53.16	60.21	56.3	5.9
0	61	4	128	85	179	85	88	98	26.45	0.46	4.02	1.19	2.72	6.2	10.8	13.3	7.8	4.2	3.87	21.67	38.6	34.11	7.97	6.3
1	61	6	95	70	170	72	96	102	24.75	0.65	4.28	1.36	2.96	8.8	18.6	24.8	21.8	15.8	5.28	18.99	18.26	18.06	16.54	8.4
0	61	6			165	67	98	100	24.56	0.69	3.47	1.36	1.97	10	15.7	19.4	15.9	12.6	11.85	25.11	47.94	36.55	18.35	8.9
0	61	1	120	70	173	81	86	89	26.93	0.76	4.04	1.47	2.36	5.6	8.2	7.9	6.4	4.1	12.86	87.94	114.66	70.28	19.77	5.6
1	61	6	130	70	176	73	113	118	23.61	1	5.31	1.16	3.69	8	15.2	21	20.3	16.4	13.27	52.34	59.81	135.32	77.1	6.9
1	61	6	160	90	156	65	85	97	26.78	1.04	4.97	1.26	3.77	8.4	10.3	15.9	18.6	16.6	8.78	9.91	12	19.29	17.8	7.5
1	61	5	135	90	163	75	94	106	28.28	1.12	4.5	1.56	2.78	8.3	14.5	14.1	13.6	7.6	8.8	27.9	38.3	53.6	13.1	7.7
0	61	3	160	90	156	64	89	101	26.09	1.22	8.18	1.64	4.45	5.7	10.1	10.9	8.1	4.4	6.5	16	50.8	26.4	5.9	5.2
0	61	3	165	100	154	54	86	96	22.84	1.29	4.71	1.89	2.73	5.1	7.7	8.2	8	7.6	2.89	20.09	10.63	11.98	3.43	5.4
1	61	6	165	90	156	56	100	106	23.24	1.42	4.49	1.08	2.37	9.19	20.29	26.97	21.55	16.07	10.6	106	25.6	33.1	31.4	8.3
1	61	5	140	85	142	54	106	121	26.91	1.43	5.38	1.6	3.06	6.8	16.3	14.1	11.9	5.4	8.2	54.4	57.7	60.8	30.7	5.9
1	61	5	140	90	171	84	115	120	28.88	1.43	6.09	1.73	4.07	6.7	11.7	13.5	16.5	10.4	33.98	168.25	89.63	89.5	52.66	7
0	61	4	120	70	175	82	94	99	26.81	1.51	4.63	0.92	2.37	6.2	12.3	11.3	8.8	6.4	13.69	79.42	63.91	58.15	30.14	5.9
1	61	6	120	60	155	66	76	97	27.3	1.55	7.15	1.31	3.59	7.5	11.3	15.7	19.1	18.7	6.5	21.1	11.1	25.9	18.8	7.6
1	61	3	140	85	154	82	73	80	34.7	1.61	5.35	1.18	3.62	5.3	8.5	9.9	9.3	4.5	16.72	58.13	53.12	84.14	22.23	5.8
0	61	5	118	80	162	83	98	99	31.49	1.71	5.94	1.37	2.49	7.1	14.7	18.4	15.1	6.7	22.12	64.19	112.73	137.19	56.89	7.2
1	61	5	145	90	171	81	78	99	27.85	1.74	7.16	1.97	3.92	5.9	11	13.4	13.2	7.3	26.21	143.77	140.41		145.03	6
1	61	6	140	70	163	64	112	120	24.12	1.92	5.38	1.27	3.43	9.3	12.8	17.6	18.5	20.7	13.52	16.86	28.22	41.66	30.41	7.4
0	61	6	150	85	168	82	100	101	29.04	1.93	6.84	1.26	4.1	9.2	10.3	10.6	12.3	11.5	17.4	18.3	20.8	25.4	26.1	7.1
1	61	6	125	60	176	74	95	111	23.92	2.05	4.56	1.06	3.13	8.5	14	16.9	20.8	18.7	5.86	9.42	6.88	7.79	9.95	9.1
0	61	3	155	90	180	104	115	113	31.96	2.09	5.83	1.07	3.48	5.3	11.2	13.3	10.2	4.7	10.7	89.8	89.8	119.6	38.02	5.5
1	61	3	120	70	162	76	85	99	28.84	2.15	6.27	1.35	3.11	5.1	5.9	1	9.7	8.1	9.33	12.45	25.4	38.44	23.34	6.2
0	61	2	125	75	175	83	78	88	27.04	2.19	5.04	0.98	3.21	6.1	11.1	10.7	7.4	3.5	14.38	111.68	115.03	64.11	18.93	6.1
1	61	6	110	80	155	67	88	110	27.94	2.37	6.9	1.56	3.8	6.9	10.7	16.1	15.9	13.3	8.26	23.43	57.34	79.69	53.13	6.8
1	61	1	135	90	178	73	70	93	23.03	2.48	7.14	2	4.39	4.9	8.5	7.8	7.1	4.1	19.06	35.89	37.63	34.22	15.63	5.8
0	61	2	130	85	173	84	94	104	28.2	3.08	6.4	1.38	4.02	6.1	10.1	11.1	7.7	6.9	12.5	63.8	63.6	73.8	31.1	5.6
0	61	1	130	90	174	86	87	89	28.37	3.59	6.19	1.26	3.63	4.3	9	9.2	6.6	2.4	6.93	76.35	119.68	74.72	15.12	6
1	61	3	155	95	155	60	92	105	24.98	0.67	3.56	1.29	2.21	5.86	9.22	10.21	8.92	7.5	7.97	48.47	53.12	60.24	56.34	5.9
1	62	3	100	55	154	58	78	89	24.53	0.58	4.86	1.49	3.03	5.6	9.7	12.8	10.3	7.7	3.53	4.57	23.61	29.62	20.92	6.4
1	62	5	132	72	163	61	91	107	22.94	0.7	3.62	1.74	1.56	6.5	10.8	15.3	17.2	10.7	5.26	11.91	30.07	50.8	27.07	6.6
1	62	1	138	80	163	67	97	116	25.1	0.77	3.92	1.37	2.4	5.2	8.1	6.3	6	3.4	17.88				30.34	5.6
0	62	6	150	80	174	84	100	109	27.77	0.77	4.39	0.8	2.22	7.6	10.7	16.1	16.6	10.6	6.9	22.8	52.5	45.7	31.8	6.3
0	62	5	120	70	154	53	90	96	22.41	0.85	4.13	1.22	2.44	7.2	13.3	15.4	14.9	8.5	10.79	16.03	17.03	57.43	20.78	6.6
0	62	5	100	60	162	62	103	120	23.81	0.86	3.79	1.17	2.35	5.7	15	19	11.6	2.6	10.96	60.08	106.72	128.28	17.2	5.8
1	62	1	120	90	179	82	77	96	25.64	0.99	5.77	1.28	3.05	5.1	8.7	8.6	7.1	5.5	6.2	49.7	55.7	53.2	16.8	4.9
0	62	1	125	85	156	65	101	103	26.81	1.01	4.65	1.65	2.67	5.5	12.8	12.7	7.7	4	14.9	95.5	93.7	72.4	17.4	6.2
1	62	3	140	70	171	74	90	103	25.24	1.07	4.26	1.2	2.48	5.2	9.5	9.6	7.8	3.9	4.8	24.7	34.7	20.5	10.2	5.3
1	62	1	150	90	159	63	85	101	25.11	1.1	5.27	1.8	3.5	5.4	9.8	10.3	7.1	5.2	5.9	18.46	17.53	23.51	5.47	5.9
1	62	5	160	85	152	62	79	93	26.99	1.11	6.37	1.86	3.62	6.7	10.8	13.2	15.3	9.7	6.11	13.34	20.91	34.84	23.9	6.3
1	62	6	120	70	154	58	85	99	24.44	1.19	6.29	1.02	2.98	7.2	9	12.8	12.4	9	9	18.9	42.5	40.7	37.6	6.3
0	62	6	129	84	153	57	94	105	24.57	1.28	5.46	1.21	3.61	8.1	11.9	15	16.2	11.8	6.2	4.8	10.8	15.3	20.4	7.5
0	62	3	125	80	162	66	92	99	25.16	1.36	5.55	0.99	3.46	5.5	8.8	8.9	8.2	4.2	8.73	10.55	20.47	39.83	11.99	5.9
1	62	6	125	80	168	80	86	93	28.16	1.44	4.58	1.15	3.14	7.9	12.7	16.2	16.1	7.9	18.08	21.21	34.83	108.32	60.02	5.9
0	62	6	130	65	143	45	89	104	22.04	1.48	5.03	1.14	3.04	6.8	7.4	9	16	18.1	112.5	93.5	103.2	137.1	160	6.4
0	62	6	120	70	147	59	96	104	27.25	1.57	4.01	0.96	2.17	5	11.7	14.6	11.8	3.6	15.21	66.98	78.39	69.76	24.64	6.4
1	62	6	120	70	167	61	88	103	21.97	1.57	5.01	1.25	3.3	8.4	12	15	17.8	15.5	10.36	40.97	37.49	69.47	29.82	9.2
1	62	5	145	67	165	75	83	110	27.53	1.62	5.43	1.03	2.99	4.7	9.8	11.7	12	6.3	25.9	83.9	160	79	67.7	5.5
1	62	5	180	90	148	52	100	122	23.92	1.7	5.02	1.7	0.88	5.9	10.4	14.4	12	9.2	9.6	29.6	71.3	56.8	59.4	6
1	62	1	145	80	152	59	89	95	25.63	1.72	6.22	1.44	4.25	5.4	9.4	8.4	6.3	5.6	11.96	34.23	52.58	21.52	18.56	5.1
1	62	6	150	100	146	66	90	108	30.86	1.82	5.53	1.2	4.34	9	14.4	19.7	23.6	18.5	14.17	40.61	83.4		103.12	7.5
0	62	5	110	70	155	66	90	100	27.4	1.94	6.23	1.4	4.11	7.6	13.5	16	15.1	7	7.43	19.01	30.52	24.53	17.95	6.6
1	62	6	130	100	171	75	98	110	25.64	1.97	5.66	1.07	2.72	8.4	13.5	14.9	16.9	16.1	7	9.3	13.6	11.3	12.6	6.5
1	62	6	139	64	163	68	87	97	25.56	2.03	6.26	1.41	3.99	6.3	9.2	14.1	16.5	13.7	17	13.2	12.6	15.8	15.9	7.2
0	62	6	145	85	155	65	91	96	27.04	2.05	5.93	1.32	4.7	8.6	12.1	15.6	18	13.6	12.99	18.37	23.08	37.12	31.2	7.7
0	62	6	120	60	155	57	89	113	23.88	2.14	4.86	1.23	2.59	11.9	19.6	19.3	21.5	15.7	12.52	16.55	12.92	10.6	11.89	8
1	62	6	140	75	147	49	81	94	22.51	2.17	6.13	1.89	3.52	7.2	11.5	15.3	14.9	9.1	10.3	30.1	41.5	83.8	34.5	6.6
1	62	5	130	80	172	68	91	102	23.01	2.2	7.33	1.43	4.23	12.9	10.9	13.8	16.9	15.1	6.4	10.7	13.8	17.9	7.8	6.1
1	62	4	130	80	169	73	91	97	25.64	2.68	5.26	1.27	2.92	6.1	9.6	10.4	8.7	5	9.24	50.84	84.48	56.8	13.48	5.8
1	62	6	150	65	169	69	89	104	24.24	3.82	7.82	1.83	4.26	15.1	19	22.4	25.9	23.1	10.25	10.16	18.8	18.93	15.05	11.3
1	62	5	110	70	152	54	96	112	23.44	4.04	5.22	1.33	3.93	7.6	11.1	13.2	10.6	7.4	11.4	51.99	75.54	71.23	31.5	4.9
0	62	1	125	80	170	67	98	108	23.27	6.86	4.9	0.8	1.87	5.3	7.7	6.5	6	3.8	10.22	94.04	32.9	31.2	12.4	5.6
1	62	3	160	90	155	61	104	104	25.41	0.62	3.57	1.39	2.26	5.87	9.25	10.19	8.88	7.45	8.05	48.44	53.21	60.2	56.33	5.9
1	63	3	110	70	154	51	66	82	21.57	1.61	5.25	1.48	2.99	4.89	10.9	8.58	8.51	3.79	7.63	66.1	44.2	61.6	17	5.7
1	63	4	135	80	169	85	99	109	29.93	1.96	5.92	1.16	3.58	6.5	10.2	13.8	9.7	4.7	19.01	38.8	67.7	70.3	32.9	6.3
1	63	6	150	90	153	68	88	101	29.27	0.62	6.16	1.47	3.95	7.8	9.2	13.2	14.6	11.2	9.68	13.77	14.88	41.83	20.52	6.7
0	63	1	125	75	154	59	81	87	25.06	0.72	3.57	1.43	1.97	4.7	7.3	5.9	5.4	5.4	3.09	91.15	49.14	45.08	27.48	4.3
1	63	6	140	75	169	69	91	105	24.16	0.85	5.06	0.95	2.73	6.8	8.5	15.3	16.9	13	1.1	7.7	11.8	11.5	11.4	6.3
0	63	6	140	70	150	71	97	93	31.53	0.86	4.74	1.31	3.23	6.3	10.4	13	13.4	6.1	9.25	28.83	64.1	153.39	43.42	5.5
1	63	1	110	55	161	61	79	91	23.44	0.91	4.05	1.4	2.39	5.4	6.9	7.9	5.7	5.2	8.94	33.64	49.01	24.94	17.28	5
0	63	1	135	85	172	57	80	95	19.19	1.02	5.03	1.43	3.35	5.5	8	5.2	5.2	3.6	4.45	37.65	18.99	14.61	4.63	5.6
1	63	1	120	60	157	64	75	86	25.91	1.03	4.75	1.42	2.23	4.7	6.8	6.6	6	4.4	8.09	62.89	35.88	46.47	15.11	6.3
1	63	1	145	80	168	64	87	104	22.64	1.31	5.56	1.85	3.1	5.4	7.2	5.9	5.4	4.5	9.3	37	73.7	52.1	21.5	5.2
0	63	3	140	85	158	64	82	91	25.77	1.47	5.68	1.3	4.76	5	8	9.6	7.9	5.3	3.76	17.44	55.49	46.31	23.38	5.2
0	63	2	135	100	173	83	92	104	27.85	1.49	4.88	1.82	2.86	6.7	8.8	10	4.7	4.1	11.83	36.63	57.67	37.73	21.5	5.3
0	63	1	180	85	155	60	91	110	25.16	1.61	4.88	0.81	2.49	5.4	10.1	9.8	4.3	3.7	6.7	25.3	33.2	12.7	5.3	5.3
1	63	6	130	80	169	77	81	101	26.77	1.67	6.76	1.35	3.8	7.8	8.6	12.8	13.1	10.9	5.6	10.3	18.8	23.5	19.2	6.1
1	63	3	130	80	169	65	91	100	22.74	1.78	5.49	1.44	3.46	5.7	8.6	8.5	9.8	4.6	46.79	47.72	33.11	58.07	20.53	5.7
0	63	5	140	85	166	90	92	96	32.77	1.82	5.46	1.06	3.19	16.3	23.1	27	27.6	23.4	17.8	24.1	25.2	24.4	22.1	9.2
1	63	5	130	85	171	101	93	118	34.55	2.01	5.85	0.94	2.36	3.9	4.5	7.3	15.8	17.8	7.7	31	39.1	57.5	53.1	5
1	63	5	136	73	154	66	111	118	28.07	2.17	5.04	1.21	3.36	14.5	17.2	20	25.1	19.7	13.24	13.83	22.38	24.34	27.2	9.4
1	63	5	125	80	157	57	94	111	23.19	2.24	4.36	1.07	2.61	4.3	9.1	11.8	18.6	10.6	5.08	8.57	12.73	10.47	15.17	5.6
0	63	3	128	88	154	61	89	91	25.85	2.3	5.29	1.05	3.17	5.5	13.2	12.3	9.8	5.3	7.08	102.54	113.03	148.43	34.16	5.6
0	63	3	150	105	177	96	121	124	30.49	2.55	5.93	0.95	4.31	5.1	9	9.9	8.6	5.7	9.61	150.78			30.84	5
1	63	6	155	90	161	76	95	100	29.33	3.34	6.59	1.17	3.78	10.7	11.3	13.5	16.7	17.4	20.1	13.5	17.7	37.8	34.7	7.1
1	63	1	140	90	153	63	100	108	26.84	4.48	5.36	0.99	2.92	5.7	8.8	10	7.7	7.6	7.87	36.58	47.86	56.52	47.71	5.6
1	63	4	150	72	169	74	96	108	26.04	6.24				6.2	11	10.1	9.9	7.7	13.18	57.56	61.38	75	109.06	5.8
1	63	3	100	65	153	51	72	83	21.79	1.65	5.24	1.45	3.09	4.9	10.92	8.55	8.52	3.83	7.67	66.12	44.23	61.61	17.01	5.8
1	63	4	135	75	166	82	103	110	29.68	2.02	6	1.18	3.54	6.45	10.17	13.77	9.7	4.65	19.01	38.76	67.71	70.27	32.87	6.4
1	63	3	110	75	155	51	62	82	21.4	1.62	5.3	1.4	3.02	4.91	10.89	8.59	8.46	3.82	7.67	66.14	44.23	61.62	17	5.7
1	63	4	135	85	170	87	112	111	30.01	2.06	5.89	1.08	3.66	6.52	10.17	13.75	9.71	4.66	18.96	38.76	67.67	70.32	32.91	6.2
1	64	3	145	85	146	51	72	86	23.78	2.14	5.29	1.53	2.89	5.7	8.6	11.8	8	5.7	9.3	31.5	55.6	50.5	25.8	5.7
0	64	6	110	65	163	63	88	100	23.88	0.48	4.55	0.84	2.41	8	9.7	14.9	15.9	14.2	52.6	42	49.7	68.1	66.3	7.1
0	64	1	170	95	160	60	81	90	23.42	0.68	2.76	1.34	1.39	5.5	8.6	6.5	5.4	4	7.66	142.83		90.46	19.57	5.7
1	64	1	136	80	159	66	81	95	25.97	0.91	3.08	1.25	1.53	5.1	9.9	10	6.7	3.7	15.34	100.42			35.1	5.6
0	64	6	200	90	151	56	107	120	24.38	0.93	4.91	1.48	3.06	8.3	12.5	16.6	15.7	12.8	10	56.14	67.63	56.86	13.44	5.3
0	64	6	115	70	177	66	80	97	21.05	0.95	5.21	1.37	2.92	6.7	13.2	16.9	16.9	11	12	44	19.3	17.5	15.8	6.4
0	64	6	120	75	152	55	95	107	23.89	0.98	4.16	1.31	2.54	4.6	8.6	9.9	11.6	5.4	8.1	15.3	28.1	29.2	22.8	5.7
0	64	1	122	76	170	76	84	102	26.22	1.02	4.4	1.39	2.54	5.1	8.2	7.4	7.1	3.9	6.75	35.78	49.56	28.84	7.45	5.6
1	64	3	135	80	164	56	83	101	20.66	1.04	4.28	1.72	2.31	5.6	11	13.6	8.8	4.8	3.68	16.98	34.45	28.49	7.77	5.6
0	64	1	180	110	158	59	94	104	23.46	1.12	5.5	1.94	3.28	4.7	9.1	7.4	5.4	3.5	1.72	3.15	5.59	16.38	3.47	4.2
1	64	6	110	60	156	64	80	94	26.37	1.14	5.21	1.56	3.04	7.6	14	18.1	15.7	14.5	14.66	40.2	54.03	39.88	31.58	7.3
0	64	6	110	75	164	68	109	111	25.22	1.53	4.77	0.89	3.32	7.6	10.3	14	12.6	9.1	5.04	14.19	41.27	36.84	27.35	6.1
0	64	6	140	85	164	75	92	99	28.13	1.65	5.34	1.63	2.88	7.9	11.9	13.2	17.6	14.1	14.1	36.3	40.9	70.7	68.2	6.7
1	64	3	143	82	175	79	90	91	25.68	1.71	6.45	1.42	4.31	4.7	8	9.1	9.4	4.7	5.8	29.1	13.4	43.4	16.4	5.2
1	64	6	145	80	151	70	110	120	30.7	1.77	5.18	1.19	3.34	10	19.4	20	22.5	23.3	21.26	37.26	35.64	30.82	38.22	9.1
1	64	3	140	90	175	105	89	92	34.15	2.09	4.62	1.35	2.51	4.9	10	12.6	10.1	4.7	7.97	97.94	79.79	60.48	17.34	5.3
1	64	6	135	70	153	63	87	98	26.78	2.23	4.85	1.44	2.74	10.4	12.9	18.8	22.9	19.9	8.4	14	16.4	35	15.4	8.7
1	64	6	120	70	160	61	108	114	23.94	2.52	5.29	1.56	3.05	13.1	19	24.2	30.2	26.92	6.68	6.91	9.25	9.77	10.46	13
0	64	4	172	90	172	71	85	90	24.09	2.7	5.12	0.76	2.79	6.6	10.3	10.9	9	3	12.22	36.96	54.67	72.42	14.95	5.8
0	64	4	120	65	157	59	104	105	23.88	2.79	7.44	1.47	4.27	6.6	9.1	11	11	9.2	15.3	19.3	61	103.1	64.1	5.7
1	64	6	112	75	157	51	89	100	20.7	2.81	7.63	1.66	4.89	8.9	10.6	14.6	16.3	14.5	9.5	14.3	26.9	30.4	24.5	8.7
1	64	6	160	95	164	96	111	113	35.63	2.85	6.69	1.16	4.78	15.6	22.2	24.8	25	21	19.5	17.86	18.63	19.34	20.74	11.8
1	64	6	125	60	170	70	85	97	24.12	4.67	6.06	1.09	3.41	10.8	14.9	18.8	23.9	18.4	10.76	21.68	23.2	52.24	30.92	9.3
1	64	6	124	84	145	57	91	102	27.19	9.62	8.04	0.96	3.16	11.1	15.4	19.8	22.3	18.6	8.31	18.35	27.92	37.45	27.42	9.5
1	64	3	150	75	143	49	75	84	23.82	2.24	5.23	1.52	2.95	5.75	8.62	11.83	8.04	5.68	9.3	31.53	55.62	50.46	25.8	5.8
1	64	3	140	90	148	53	76	85	23.89	2.15	5.31	1.63	2.84	5.74	8.56	11.78	7.97	5.75	9.25	31.47	55.56	50.54	25.76	5.6
0	65	1	168	100	163	69	88	94	26.03	0.57	4	1.35	2.45	4.7	8.7	8.5	5.5	3.6	11.55	70.23	113.22	48.37	18.23	5.8
1	65	6	120	65	165	81	90	99	29.78	0.76	5.78	1.05	8.1	8.1	9.2	14.1	17.7	16.1	33.4	49	47.1	51.2	50.5	6.2
0	65	6	120	80	152	44	75	103	19.07	0.77	4.77	1.84	2.21	10.7	10.9	13	17.7	17.1	5.3	6.1	7.5	9.6	9.8	6.8
1	65	6	120	80	164	75	131	122	28.04	0.79	5.6	1.75	3.18	12.1	22	24.9	27.3	21.4	40.51	55.3	49.3	50.5	66.7	7.3
0	65	6	120	80	166	72	92	98	26.17	0.8	6.04	1.7	3.02	7.6	11.3	14.1	15.5	11	9.5	15.3	19.1	41.3	26.6	6
1	65	6	160	85	166	55	72	105	19.9	0.81	4.79	1.91	2.44	7.5	14.7	22.1	27.6	21.9	8.43	12.28	15.06	13.27	12.99	7.3
1	65	3	140	80	169	63	85	100	22.18	0.86	5.82	1.9	3.8	5.3	10.5	10.4	7.8	7.1	13.33	70.05	52.91	34.85	26.82	5.3
0	65	6	150	70	165	67	96	100	24.68	0.88	4.28	1.26	2.9	8.1	11.5	11.5	14.5	12.1	11.04	36.91	38.8	45.83	28.62	7.4
0	65	5	110	80	163	66	111	110	24.8	0.93	4.08	2.37	1.72	7.4	14.9	19.9	17.9	11.4	5.3	11	17.9	17.2	13.7	7.7
1	65	6	130	75	170	83	105	120	28.8	0.93	4.39	0.98	3.15	5.1	9.8	14.4	13.1		7.08	35	31.8	29.9
1	65	6	130	75	165	69	94	100	25.32	0.94	5.06	1.78	3.17	8.6	15.8	17.3	20	17.9	11.02	16.64	24.94	22.02	19.14	9.5
0	65	6	125	75	156	67	95	99	27.68	1.26	5.57	1.21	3.76	5.2	10.2	13.3	13.1	7.7	4.86	31.84	41.31	40.36	17.99	5.6
1	65	6	130	80	165	65	107	123	23.88	1.31	5.04	1.16	3.25	7.1	10.8	11.8	11.1	6.9	22.01	50.9	81.2	91.2	55	6.8
1	65	5	145	85	176	87	83	96	28.19	1.41	6.59	1.39	3.89	8.4	10.6	17.4	17	11.6	11.4	11.5	18.4	38.1	35.4	6.7
1	65	6	135	56	158	52	89	96	20.89	1.45	5.83	1.33	3.97	10.6	13.7	18.4	21.9	17.9	7.1	26.6	11.05	12.1	10.7	7.5
0	65	6	175	104	150	59	115	119	26.57	1.51	5.04	1.18	2.81	6	13.1	12.9	17.4	11	13.64	29	31.49	36.6	24.76	7.8
1	65	3	120	70	170	67	98	114	23.01	1.52	4.42	1.56	2.49	5.2	6.8	8.9	8	3.7	4.24	36.81	58.77	90.4		5.4
1	65	3	125	80	161	64	76	90	24.56	1.54	4.32	1.2	2.64	5.3	9.9	8.1	8.3	4.8	19.36	114.43	117.03	98.57	18.26	5.5
1	65	5	170	100	161	75	83	98	29.05	1.86	5.66	1.3	3.81	15.6	18.8	24.4	29.9	24.9	9.87	11.58	15.08	33.02	13.71	11.1
1	65	3	145	90	162	54	94	100	20.4	1.96	7.09	1.9	3.97	5.9	11.5	12.2	8	6	9.3	33.7	48.1	50.4	20.3	6.3
1	65	6	158	90	165	62	102	120	22.89	2.06	6.18	1.57	3.69	5.5	13.4	18	16.3	8.3	6.99	26.54	35.14	34.72	29.03	6.5
1	65	3	165	100	158	58	83	92	23.42	2.13	5.68	2	3.38	5	9.5	9.9	10.5	4.3	5.25	11.38	20.9	40.02	12.28	6
0	65	4	145	75	163	74	101	100	27.78	2.51	6.71	1.34	4.49	6.1	10	10.2	8	5.5	8.43	65.02	74.14	45.55	11.62	6
0	65	6	140	85	150	52	86	96	23.18	2.66	6.72	1.35	4.13	13.6	16.6	21.7	21.5	19.4	10.4	11.8	18.6	20.3	16	9
1	65	5	140	100	171	71	89	102	24.31	3.68	5.2	0.98	2.57	7.4	10.7	13.6	8.5	4.5	9.1	30.7	52.6	21.4	12.8	5.5
1	65	3	111	68	170	76	85	103	26.31	4.73	4.51	0.96	2.44	3.7	8.9	8.9	8.9	2.9	5.1	60.3	46.6	58.9	15.1	5.2
1	66	3	150	90	159	66	143	161	25.97	0.51	6.84	2.02	3.38	5.6	10.4	11.6	8.8	3.5	7.5	24.5	29.8	30.8	7.9	5.6
0	66	2	110	82	176	75	77	89	24.16	0.69	3.43	1.17	2.18	6.6	9.3	11	6.9	3.2	17.84	33.41	56.69	59.52	14.83	6.6
1	66	6	120	70	169	69	96	119	24.09	0.73	4.74	1.37	2.48	6.2	11.1	15.5		11.7	10	29.88	48.14	26.24	25.93	7.5
1	66	6	120	70	170	70	86	94	24.35	0.78	4.04	1.76	1.68	8.9	8.6	9.8	16.8	17.2	8.66	9.47	11.92	11.72	21.08	5.3
0	66	5	160	95	175	73	98	109	23.71	0.79	3.95	1.55	2.04	8.3	11.3	15.4	12.9	6.2	11.48	29.81	27	83.72	24.77	6.4
0	66	1	109	57	162	60	77	94	23.05	0.85	4.96	1.39	3.05	5.8	10.3	7.6	5.3	3.8	3.14	34	37.78	5.04	2.65	5.2
1	66	6	140	86	153	58	72	97	24.88	0.93	5.75	1.21	3.17	6.7	10	12.3	11.9	7.5	8.4	14.7	15.1	16.5	12.6	6.1
1	66	6	140	60	173	97	91	104	32.42	1.14	5.16	1.68	3.49	4.8	7.8	14.9	22	10.6	81.08	114.95			147.89	6.7
0	66	6	114	70	164	49	70	94	18.22	1.15	4.87	1.13	3.26	8.5	13.7	20.3	17.8	13.2	3	9	9	30.6	17.7	6.3
1	66	6	150	60	155	53	82	106	22.21	1.3	5.86	1.29	4.04	7.8	8.5	12.7	17	16.7	4.7	6.6	9.5	13	11.2	7.1
1	66	4	130	80	153	59	84	94	25.33	1.32	4.02	1.18	2.45	6.2	10.8	10	8.3	5.1	12.1	42.7	93.7	91.2	29	5.6
0	66	6	160	100	165	87	84	99	31.91	1.32	4.25	0.69	2.21	9.1	10.4	15.6	17.2	15.9	12.7	15.9	27.5	33.4	24.4	7.2
1	66	3	140	80	158	60	86	97	23.92	1.46	7.03	2.15	3.89	6	10.4	13.9	10.9	5.8	7.06	11.06	54.98	137.72	20.57	5.4
0	66	6	180	70	165	66	106	122	24.22	1.65	5.16	0.52	3.02	11.1	12	15.8	20.1	22.1	36	37.2	45.5	43.9	30.5	8.4
0	66	6	154	75	155	60	92	106	25.1	1.71	4.41	1.42	2.5	8.1	17.4	21	22.1	16.2	13.8	16.1	18.3	19.6	23	7.5
1	66	6	145	70	177	62	80	93	19.82	1.73	6.16	1.92	3.69	7.7	13.4	17.7	20.2	18.9	7.31	11.59	16.47	27.28	17.85	7.9
0	66	3	160	90	178	86	110	120	27.04	1.84	6.08	1.37	3.64	5.8	9.3	12.4	10.5	3.8	9.22	62.21		116.62	17.57	5.9
0	66	6	140	80	170	70	96	99	24.16	1.87	4.94	0.98	3.4	11.8	18.1	22.6	24.2	15.2	12.08	26.93	32.33	27.11	27.1	8.7
1	66	6	140	95	161	67	101	120	25.88	2.47	4.51	1.28	2.21	8.6	9.9	16.6	21.5	18	8.09	9.82	15.5	24.65	16.99	6.7
0	66	4	180	110	157	66	104	116	26.57	2.85	5.72	1.06	2.69	6.5	10.5	15.3	10.6	7.3	8.7	19.9	34.6	21.9	19.3	6.5
1	66	5	155	80	153	62	92	101	26.31	3.93	4.68	0.96	2.96	8.6	15.5	19.9	16.3	12.1	15.68	48.57	100.6	149.59	58.85	7.8
0	66	6	130	80	167	83	110	112	29.71	9.84	6.4	0.85	2.23	9	15.5	15.6	21.2	15.8	26.83	42.63	50.4	63.45	61.73	8.4
1	67	1	120	70	159	60	95	107	23.83	0.67	3.97	1.24	2.28	4.9	7.7	4.8	4.7	3.5	4.2	44.84	22.73	23.79	6.39	5.8
0	67	6	150	80	152	58	91	96	25.4	0.84	4.04	1.7	2.34	12.9	17.6	22.4	26.1	22.6	6.8	5.7	10.5	11.9	11.2	8.9
1	67	1	150	80	160	65	88	100	25.48	0.89	3.22	0.89	1.68	4.9	8.5	5.4	6.6	3.8	5.21	67.44	35.75	24.73	12.47	4
1	67	6	110	60	154	58	84	98	24.34	0.96	3.77	1.23	2.54	7	12.4	17.7	13.6	9.7	8.75	15.55	25.02	21.83	10.65	7.4
0	67	6	140	70	170	98	101	99	33.91	1.24	4.9	1.17	2.99	9.3	12.7	15.8	13.6	10	15.41	28.6	40.13	46.69	32.29	10.9
1	67	5	115	70	151	68	85	101	29.67	1.33	3.89	1.29	2.13	6.6	12.7	17.1	16.3	11.8	11.5	32	56.2	51.5	37	7
1	67	1	140	80	171	80	58	68	27.39	1.58	5.1	1.8	3.36	5.5	8.7	6.8	5.8	4.5	7.68	38.33	25.01	14.02	5.43	5.8
1	67	1	130	80	175	85	67	83	27.63	2.15	7.01	2.42	3.83	4.5	7.8	10	7.7	6	3.95	7.71	9.65	24.83	9.07	5.3
0	67	3	110	70	169	72	95	102	25.1	2.32	5.46	1.14	3.4	5	7.1	8.3	8.1	6.5	5.8	49.11	52.28	43.01	20.74	5.1
1	67	1	130	80	180	73	78	98	22.48	3.18	6.78	1.33	4.57	5.4	7.8	8.3	6.3	3.1	13.24	101.87	120.58	95.18	13.12	5.5
1	67	1	150	90	178	109	78	88	34.48	4.08	4.4	0.84	2.25	5.4	9.9	8.9	4.7	4.3	20.7	90.6	101.5	39.3	18.4	5.9
0	68	5	110	70	154	51	84	98	21.72	0.51	5.25	1.82	3.38	7.7	9.9	11.7	6	3.7	5.81	61.17		23.5	5.96	5.5
0	68	1	112	76	163	60	85	103	22.68	0.65	4.96	1.7	2.94	5.1	7.8	7.7	6.5	4	7.68	42.19	39.14	70.17	11.74	5.6
0	68	1	145	85	160	84	87	91	32.72	0.67	4.06	1.05	2.45	5.7	7.4	10.7	5.2	4.3	8.27	11.07	87.3	25.73	9.48	5.5
1	68	6	150	85	179	74	116	122	23.05	0.85	5.34	1.06	3.19	15.4	15.9	27.8	32.8	25.5	4.4	5.7	6.9	8.4	16.2	9.9
0	68	1	167	120	164	361	94	97	134.38	1.05	4.07	1.17	2.66	4.4	8.1	10.3	5	3.8	11.94	45.98		51.69	16.38	5.4
1	68	6	120	70	165	77	85	98	28.35	1.1	4.78	1.47	2.65	7	13.6	17.3	10	4.9	10.79	32.92	84.25	47.89	17.1	5.8
1	68	3	130	75	159	61	136	159	24.24	1.22	4.01	1.2	2.32	5.3	9.6	10.4	9.6	2.9	6.79	66.86	109.31	127.88	9.83	6.2
0	68	2	115	80	160	54	79	92	21.23	1.22	4.41	2.36	1.86	6.1	7.8	7.1	4.9	4.5	1.83	16.57	30.63	6.04	4.62	6.8
0	68	6	176	81	156	60	119	120	24.8	1.22	6.39	1	5.33	6.7	8.5	12.8	16.6	15.2	5.53	10.23	11.07	69.35	79.05	7.2
1	68	6	130	70	163	90	94	97	33.75	1.26	6.11	1.44	3.39	9.5	14.9	17	19.5	16.2	18.09	34.18	67.19	52.93	42.14	8.6
0	68	1	120	60	154	61	107	108	25.64	1.28	5.77	1.75	3.13	5.4	10.3	11.4	7.4	3.7	3.7	18.63	46.67	31.71	3.93	5.6
0	68	6	130	92	176	82	95	97	26.48	1.3	5.11	0.93	3.7	5.96	6.54	11.02	16.81	17.85	9.5	5.9	9.9	42.4	75.6	7.8
1	68	6	125	65	166	68	83	96	24.56	1.4	5.5	1.35	3.87	6.8	10.7	11.9	12.1	8.2	16.34	66.21	80.5	113.96	54.97	6.8
1	68	1	118	86	162	62	84	96	23.53	1.7	4.69	1.37	2.58	4.8	10.6	11	7.4	3.6	7.03	98.63	110.08	75.94	20.83	5.7
1	68	6	170	80	172	64	100	107	21.62	1.7	6.16	1.6	4.37	13.6	17.8	19.8	24.1	17.4	4.14	11.76	13.4	19.1	17.15	9.4
0	68	6	130	92	163	83	96	96	31.25	2.16	4.56	1.18	2.46	8.6	16	16.6	20	14.3	5.99	19.47	22.16	25.46	22.55	7
1	68	6	165	70	166	69	98	104	24.97	2.65	5.54	1.09	3.72	9.7	15.1	20.3	21.9	18.2	14.29	30.23	35.41	42.9	35.47	8.1
1	68	6	150	85	170	70	85	98	24.44	2.99	3.86	1.23	2.14	6.9	11.5	15.2	14.9	9.5	14.52	34.46	78.34	34.13	32.54	6.6
0	69	1	130	70	163	63	84	92	23.53	0.94	4.3	1.23	2.49	5.6	8.3	7.6	7.1	3.9	8.7	60.5	31.5	26.1	8.3	5.6
0	69	6	180	90	149	53	93	103	24.09	1.01	4.08	1.16	2.7	8.4	13.2	14.5	17.3	10.2	13.26	35.35	34.43	30.01	19.26	8.2
0	69	4	127	80	168	67	88	99	23.6	1.2	5.95	1.33	3.96	6.4	11.2	12.6	10.4	6.3	8.6	10.6	59.4	10.2	26.8	6.1
1	69	6	150	85	162	83	88	97	31.64	1.35	4.26	1.3	3.39	7.6	9	6.2	6	4.7	3.93	6.81	7.12	8.18	10.08	7.7
0	69	6	145	80	165	70	114	121	25.8	1.42	5.12	1.1	3.68	8.8	10.1	13.5	17.6	13.6	3.56	8.66	13.52	12.36		6.9
0	69	6	150	80	160	70	96	94	27.41	1.56	3.82	0.98	2.57	7.3	11.9	12.5	13.3	10.7	17.19	25.48	42.29	67.55	36.75	7.3
0	69	5	120	80	165	73	91	102	26.81	1.63	5.22	1.47	3.51	8.3	14.6	18.2	17	9.8	7.24	38.93	40.2	79.42	21.73	7.6
1	69	1	130	60	172	61	72	89	20.7	1.64	6.28	1.64	3.32	4.73	8.73	6.29	7.02	4.46	11.6	59.4	19.6	27	21.8	5.6
1	69	6	160	90	166	53	67	100	19.14	1.94	6.39	1.53	4.42	10.9	11.37	18.01	21.91	21.91	0.57	0.67	1.02	1.32	1.87	7.7
1	69	6	130	70	157	61	93	102	24.97	2.31	6.15	1.55	4.38	10.9	11.2	13.8	17.5	16.7	6.66	13.24	15.27	28.82	17.29	9.3
1	69	6	130	74	161	60	96	100	23.15	2.53	7.08	1.5	4.13	5.8	10.2	14	11.7	5.5	9.13	23.15	71.38	78.29	23.15	6.7
1	69	6	147	80	167	83	114	120	29.82	2.73	5.19	1.29	2.82	7.5	8.3	11.6	13.2	9.8	7.92	11.95	11.79	37.55	33.61	5.8
0	69	3	170	80	172	78	112	114	26.4	3.67	4.33	0.83	2.32	5.9	12.4	13.2	10.3	3.6	13.66	62.25			67.56	6.4
0	70	1	125	80	163	54	77	93	20.45	0.72	4.52	1.6	2.48	5.6	5.9	7.2	4.6	3.8	8	38.9	29.5	19.3	9	5.7
1	70	6	160	90	148	67	86	98	30.41	0.77	7.07	2.09	2.77	9	8.8	11	14.9	15.1	11.4	12.1	16.8	22.3	23.4	6.3
0	70	1	170	85	158	71	93	99	28.28	0.88	4.77	1.52	3.18	5.3	8.8	7.1	6.2	4.1	12.6	76.6	30	26.7	14.1	5.8
0	70	6	100	75	173	67	78	96	22.58	0.88	5.34	2.05	2.8	6.3	11.8	15.6	11.7	5.3	5.3	25	41.9	51.7	16	6.4
1	70	6	140	90	176	81	88	104	26.27	1.12	4.25	1.87	2.26	6.5	11	15.5	14	7.7	9.8	23.8	50.9	99.3	40.4	6.2
1	70	6	135	80	169	73	86	104	25.56	1.38	5.27	1.17	3.63	6.3	8.6	12.9	12.3		10.1	7.9	25.2	15.2
1	70	3	175	90	150	46	82	96	20.5	1.45	4.7	1.91	2.69	4.9	9.8	12	9.8	5.7	10.5	52.7	66.1	94.9	31.3	5.2
1	70	3	130	60	156	68	94	101	28.07	1.72	5.58	1.77	3.3	5.2	9	10.4	10.3	7	19.52	70.32	95.43	136.35	74.07	6.7
0	70	6	140	86	174	82	98	103	27.12	2.11	6.13	0.96	3.22	19.4	16.6	22.5	21.6	15.9	14.9	21.9	29.6	33.7	32.4	9.5
0	70	3	120	60	149	46	79	95	20.76	2.13	5.19	1.12	3.76	5.8	6.1	10.1	8.1	5.3	5.9	7.1	10.8	17.8	11.2
1	70	1	145	90	163	76	76	94	28.51	2.28	6.22	1.21	3.55	5.1	8.6	6.7	7.3	3.8	10.3	101.6	45.9	90.7	12.9	5.8
0	70	4	140	100	165	70	89	101	25.69	2.52	7.1	1.3	4.14	6.2	8.6	10.5	7.8	6.8	21.97	57.24	94.89	74.48	31.64	6.6
1	70	3	130	90	168	73	87	100	25.81	2.94	3.8	0.96	1.95	4.9	8.8	9.3	8.4	7	10	83.2	119.3	111.4	54.8	5.5
0	70	6	120	80	156	75	93	99	30.86	2.99	4.26	0.89	2.55	7.5	12.4	14	7.7	4.6	12.44	33.69	105.64	21.62	5.71	6.9
1	70	6	150	80	162	76	88	96	29.14	3.15	5.65	1.14	3.5	11.4	16.5	22.1	23.2	16.5	33.7	51	35.7	96.5	65.5	7.7
1	70	6	150	75	174	66	107	120	21.78	7.75	5.95	0.87	2.32	9.3	13.6	17.7	23.3	17.2	6.1	8.9	12.1	11.8	9.3	7.3
1	71	5	128	66	162	55	102	122	21.09	1.15	6.2	1.99	3.65	6.1	10	10.4	11.3	8.2	8.72	20.07	30.07	69.9	34.2	6.2
0	71	2	180	100	165	68	91	101	24.8	1.16	4.26	1.22	2.44	6.46			7.75		13.72			44.09		5.5
0	71	6	135	85	164	52	101	120	19.43	1.23	6.53	2.09	3.62	7.6	13.6	15.7	18.5	14.3	6.7	25.3	14.3	19.4	10.8	6.7
0	71	3	140	80	154	58	81	87	24.34	1.28	3.92	1.34	2.33	5.7	10.8	12.8	8.8	3.6	6.99	30.42	106.08	53.64	10.78	5.4
1	71	6	145	70	176	70	87	105	22.51	1.5	6.6	1.74	4.36	5.2	11.1	14.5	19.6	14.2	9.53	22.57	26.55	39.34	20.28	6.7
0	71	6	135	90	153	50	93	102	21.22	1.79	5.3	1.21	3.36	16.8	27.3	32.6	30.9	25.5	8.46	10.2	11.82	11.51	11.89	11.4
0	71	3	125	70	164	54	83	98	19.95	1.87	4.21	1.35	3.38	5.6	9.7	10.7	8.4	7.3	7.94	21.62	19.23	34.63	34.36	5.8
0	71	6	165	105	156	72	99	104	29.52	2.2	4.93	1.41	2.88	9.8	15.3	20	20.5	16.7	21.8	37.5	54.9	53.8	42.2	7.8
0	71	3	125	80	181	75	96	100	22.99	2.69	5.25	1.04	3.27	5.1	11.1	10.5	9.3	5.4	11.98	140.4	78.38	118.05	34.08	5.6
1	71	3	140	80	154	67	89	101	28.16	2.93	5.72	1.34	3.46	5.6	9	9.4	7.9	3.7	11.7	52.7	59	61	17.8	5.9
0	72	6	140	80	155	63	91	103	26.3	0.49	5.32	1.6	2.86	9.4	11.3	15.1	15.2	12.8	14.6	16	20.7	23.5	25.5	6.4
1	72	6	130	80	149	47	92	112	21.36	0.51	4.11	2.04	1.87	8	16.1	23.5	23.2	14.8	6.23	9.73	26.48	26.79	14.22	7.1
0	72	6	140	85	162	58	84	98	22.14	0.77	4.29	1.59	2.16	9.49	15.68	21.68	23.45	16.96	5.89	17.1	24	17.3	17.6	6.7
0	72	6	130	70	166	69	90	106	25.08	1	4.7	1.31	2.78	7.6	12.2	17.3	14.4	7.1	6.88	18.26	38.24	27.83	17.9	6.7
1	72	1	120	60	160	70	81	95	27.34	1.3	5.24	1.89	2.98	4.8	9.1	8.9	6.1	3.2	6.99	78.35	111.75	73.43	19.87	6.1
1	72	3	125	70	160	75	98	99	29.14	1.34	3.07	0.92	1.87	6	9.6	12.9	8	4	15.85	58	110.61	76.13	18.94	6.8
0	72	3	110	80	160	72	99	100	27.94	1.38	2.88	0.71	1.86	5.9	10.2	13.7	9.7	4.1	15.06	13.61		58.78	25.72	7.8
0	72	5	130	70	176	77	103	114	24.8	1.52	5.61	1.03	4.12	6.1	9.8	13.2	12.3	4	13.01	97.99	158.15		71.6	6.1
0	72	6	120	75	164	69	87	96	25.56	1.86	5.54	1.18	3.66	5.1	6.4	11.6	12.3	8.4	15.07	28.3	44.4	141.7	32.6
1	72	3	165	80	146	58	70	84	27.39	2.38	5.52	1.37	3.57	5.2	7.6	10.3	8.9	4.2	8.12	32.96	69.31	89.52	20.46	6.3
1	72	6	180	70	163	69	103	121	25.97	2.47	8.61	2.03	5.75	8.6	17.2	18.5	24.3	17.6	23.68	32.87	34.38	43.76	32.13	8.8
0	72	6	130	85	168	74	77	94	26.03	4.05	5.56	0.99	2.88	7.6	6.9	9.5	14.7	11.1	8.7	10.6	10.7	39.4	30.1	6.1
1	73	6	120	80	167	72	113	108	25.68	0.55	4.06	1.69	2.18	4.67	11.71	15.92	20.37	16.94	5.1	12.6	15.3	23.4	22.8	6.5
0	73	6	130	60	167	51	82	104	18.29	0.6	4.28	1.76	2.34	5.8	8.9	14.9	14.4	8.9	2.1	10.9	19.2	23.2	18.8	5.9
1	73	1	130	70	172	86	83	95	29.14	0.66	5.36	0.92	2.88	5.7	11.5	8.4	7.7	4.5	4.1	81.8	74.5	36.4	10	6.2
0	73	6	130	70	166	72	92	95	26.13	1.07	4.48	1.51	2.7	12	14.8	20.3	22.7	16	9.4	13.8	22.1	28.5	18.7	7.8
0	73	6	120	70	159	66	98	100	26.09	1.12	5.04	2.77	1.99	8.3	11.5	13.3	16.9	12.7	9.84	14.64	19.88	25.6	15.82	7.7
1	73	3	150	80	171	78	84	98	26.5	1.34	6.7	1.73	4.18	5.7	7.3	9.7	10.5	10.9	61.78	17.53	24.41	26.15	36.4	7.7
0	73	1	135	80	159	72	105	111	28.6	1.52	5.92	1.96	3.63	5	7.7	8.4	7.3	3.2	20.7	139	158	125.2	20.9	5.7
0	73	6	155	100	163	61	87	102	23.18	1.77	7.3	1.6	4.74	6.6	6.5	11.6	16.2	14.9	4.3	4.4	11.9	13.4	16.6	6.5
1	73	6	150	60	170	73	92	105	25.1	2.03	3.43	0.99	2.02	5.4	10.5	14.1	16.3	12	16.77	42.81	57	81.64	66.8	6.3
0	73	3	130	76	169	76	101	103	26.67	2.16	3.77	0.79	2.21	5.7	8.7	10.9	9.5	4	6.07	28.11	70.44	68.45	14.25	5.7
1	73	3	185	115	163	82	86	95	30.7	2.25	6.7	0.96	5.08	5.7	9.9	11	10.5	4.6	7.71	7.43	98.51	24.44	7.08	5.9
0	74	6	160	80	170	66	97	111	22.76	0.95	4.5	1.2	2.56	9.3	16.8	23.2	24.5	16.4	20	42.1	71	89.9	35.1	7.3
0	74	6	130	90	174	73	90	99	24.14	1.04	4.27	1.57	2.41	7	17.2	20.5	15.9	11.8	7.58	33.92	46.57	30.42	22.82	6.1
1	74	4	125	90	153	67	80	90	28.57	1.13	4.54	1.13	2.68	6.2	8.2	7.8	9.5	7.2	21.5	34.6	44.1	126.2	80.8	5.4
0	74	1	108	70	177	71	88	95	22.76	1.38	6.09	1.74	3.22	5.2	9.4	7	5.4	3.8	3.57	54.27	56.16	20.62	3.69	6.5
0	74	3	140	70	153	57	83	86	24.24	1.74	4.35	0.94	2.84	5.5	9.2	11.3	9.6	6.1	8.36	66.08	65.91	55.77	40.85	5.5
1	74	6	128	80	163	67	112	122	25.22	1.77	5.97	1.74	3.74	15.3	20.4	25.4	29.3	22.1	12.6	16.2	24.7	23.7	17.1	10.4
0	74	6	140	70	168	67	82	96	23.6	2.22	5.84	1.49	3.68	5.6	7.1	10.9	12	9.4	7.47	11.12	23.75	45.86	19.92	7.1
1	74	6	155	90	164	89	127	120	33.27	3.19	7.47	1.77	4.53	12.9	21.1	21.6	17.4	14.5	18.5	29.1	48.8	36.3	29.2	8.6
1	74	6	120	80	163	60	80	95	22.51	3.85	7.37	1.13	4.57	18.4	26.4	31.6	30.8	24.7	16.51	20.2	24.9	20.23	20.35	11
0	75	6	116	62	142	52	105	105	25.81	0.98	3.67	0.99	2.15	7.7	10.6	13.4	19	15.7	9.95	11.84	14.91	18.62	21.57	10.8
0	75	6	155	70	161	65	106	114	25.25	1.01	5.67	1.58	3.87	9.3	12.2	16.3	19.1	16.3	9.35	14.99	17.42	16.59	14.78	7.6
0	75	6	152	88	171	65	83	103	22.23	1.15	4.48	1.15	2.6	7	14.3	18.1	19.8	15.3	8.31	20.22	34.96	29.94	19.75	10
0	75	6	144	65	173	96	109	105	32.25	1.27	4.38	0.84	3.45	7.4	9.6	14.4	14.7	14.9						6.3
1	75	6	120	65	149	57	103	118	25.65	1.3	6.73	1.13	3.79	10.1	13.7	18.3	18.2	19.2	10.8	19.01	27.06	39.5	56.08	6.8
1	75	6	120	60	162	54	84	103	20.55	1.53	4.18	0.96	1.3	12.2	11	11.6	12.2	12.1	1.48	2.48	2.54	2.37	3.37	6.9
1	75	1	180	70	181	84	77	87	25.56	1.53	5.9	1.62	4.17	5	8.6	6.7	6.9	5.9	21.27	103.98	64.66	77.56	47.74	5.6
1	75	6	150	92	156	65	98	105	26.75	1.68	4.52	1.05	2.99	4.6	10.2	12.9	12.8	9.2	12.7				43.9	5.9
0	75	1	185	100	178	90	94	97	28.26	1.87	5.93	1.26	4.27	4.4	8.2	6.6	3.5	3.2	10.05	89.66	69.11	20.67	9	5.6
1	75	6	120	70	166	67	109	121	24.12	2.75	6.41	1.03	4.37	14.9	21.9	25.7	27.9	24.4	11.27	17.94	15.69	21.74	13.68	11.7
1	75	6	140	80	166	108	73	120	39.26	3.2	5.76	0.63	4.17	6.6	10.2	13.6	19.8	18.2	6.45	9.82	16.67	24.19	38.25	7.6
0	76	6	120	75	165	62	76	97	22.76	0.55	2.7	1.06	1.4	8.8	14.4	18.2	15.8	7.5	6.7	8.6	20.1	22.6	14.1	7
0	76	6	140	70	144	52	95	107	24.92	0.69	4.87	1.51	3.06	7.1	9.9	15.1	14.3	7.2	7.86	8.7	16.28	11.94	10.2	3.6
0	76	6	135	85	165	60	92	101	22.03	1.01	5.25	1.38	2.67	9	15.2	20	17.6	11.5	26.52	23.4	34.25	27.87	16.51	8.5
0	76	5	130	65	166	67	85	97	24.46	1.19	3.55	1.1	2.18	5.6	8.2	9.7	12.5	4.5	5.52	99.39	89.05		32.1	5.6
0	76	1	120	60	164	54	75	96	19.92	1.23	6.35	2.4	2.83	5.4	8	10.4	7.6	4.2	7.3	14.5	17.2	45.5	11	5.2
1	76	3	130	75	178	92	107	120	28.89	1.32	4.21	1.15	2.76	5.1	8.3	9.7	9.1	8.3	17.72	105.19	107.95	111.1	124.7	5
0	76	2	120	70	168	66	88	102	23.42	1.74	5.1	1.06	3.68	6.2	9.3	10.5	7.1	3.9	4.05	23.6	18.4	18.8	17	5.4
1	76	6	120	75	176	74	94	111	24.06	1.79	4.91	1.01	3.28	6	6.8	11.6	15.5	12.6	9.6	12.7	24.1	44.6	41.5	6
1	76	5	135	80	145	53	84	103	25.33	1.97	6.9	1.51	4.48	7.2	9.2	11.3	15.8	6.9	21.93	22.9	86.85		56.43	6.8
1	76	4	180	90	164	65	77	92	24.02	2.57	5.52	1.12	3.11	6.2	8.8	12	10.3	4.8	9.4	36.4	34.3	40.2	17.7	5.5
1	76	6	140	70	155	70	76	95	29.28	3.27	5.9	1.16	3.45	7.5	14.2	17.5	17.9	8.2	22.1	40.2	56.3	69.9	40.5	5.9
0	77	6	140	90	177	70	81	94	22.23	0.49	3.87	1.23	2.56	4.7	9.3	15.3	20.5	17.2	6.3				8.7	5.7
1	77	6	149	82	155	57	80	94	23.93	0.93	3.95	0.89	2.16	6	5.1	10.9	13.3	10.7	13.8	16.5	21.2	26.7	39.9	5.9
1	77	6	150	75	156	60	114	121	24.65	1.01	3.62	1.1	2.12	9.1	8.3	12.6	13.6	11.8	8.84	18.48	17.56	44.97	27.62	5.8
1	77	6	135	80	157	67	108	121	27.19	1.15	5.26	1.54	3.61	5.9	12.9	19.7	22.9	17.7	11.4				25.8	5.7
1	77	5	142	70	155	51	84	101	21.51	1.44	5.1	0.84	3.41	6.4	10.9	13.8	13.7	7.2	6.65	15.08	33.12	58.05	24.62	6.8
1	77	6	145	100	169	91	96	106	32.04	1.49	5.74	1.63	3.69	6.4	10.4	13.2	13.5	7.9	19.8	92.8	73.4	161	34.9	7.1
0	77	5	132	74	162	69	84	96	26.18	1.6	5.73	1.28	3.48	6.3	12.1	13.7	12.8	9.9	25.88	28.13	35.97	78.31	26.94	6.1
0	77	6	190	80	169	75	93	100	26.09	1.66	4.19	1.07	2.58	7	13.5	20.4	17.2	9.5	13.92	18.02	29.59	45.02	37.68	8.1
0	77	5	140	85	156	63	101	104	26.08	1.78	5.93	1.22	3.93	6.1	12.3	15.8	11.9	5.9	6.61	34.92	64.95	33.14	13.61	6.3
1	77	6	130	75	168	70	94	97	24.89	2.29	5.72	1.06	4.01	8.8	16	20.1	26.6	18.7	22.46	30.49	47.54	75.07	50.18	6.9
1	78	6	150	80	162	62	79	95	23.78	0.59	4.07	1.81	2.16	6.2	12.2	13.3	17.2	14.2	6.5	31.4	21	26.7	24.7	5.9
0	78	6	135	80	173	51	79	94	16.95	0.72	3.73	1.19	2.26	4.8	9.4	13.2	17.4	16.9	4	7.6	8.7	11	10.8	5.3
1	78	4	160	80	159	60	84	103	23.74	0.96	5.77	1.76	2.82	6.5	10.4	9.6	8.1	6.4	5	35	39.1	34.8	20.5	5.6
0	78	6	125	70	144	59	104	106	28.7	1.06	4.63	0.92	2.83	7	10.3	9.7	12.2	10.8	15	44.2	23.8	40.1	33.3	6.1
0	78	6	160	66	163	69	82	91	25.91	1.16	4.64	1.73	2.53	12.2	17.1	21.8	26.5	20.9	3.9	11.57	7.62	10.41	8.08	11.3
1	78	6	120	80	162	71	84	102	27.19	1.24	4.65	0.8	2.13	7.7	10.3	13.3	12	11.5	10.7	30.9	56.5	84.7	68.7	5.5
0	79	6	150	85	163	82	95	98	30.78	5.58	3.85	0.78	1.83	11.3	16.6	17.8	21.9	17.7	14.5	36.5	38.6	25	20.3	7.6
1	80	6	135	70	171	53	99	122	18.2	0.47	5.03	2	2.84	6.1	11.2	17.9	23.7	16.1	5.95	8.47	11.96	26.43	14.1	7.6
0	80	6	160	70	155	53	89	105	22.04	0.58	4.72	1.63	3.01	9.9	13.5	17.8	23.6	23.5	4.87	5.17	6.65	7.28	3.82	9.4
1	80	6	145	70	171	60	90	106	20.44	2.39	3.81	1.06	2.33	6.4	10.5	11.9	12.3	13.1	7.63	30.9	23.9	48.2	26.5	6.5
1	80	6	135	60	144	46	89	96	22.22	2.57	3.64	0.84	2.22	15.3	23.5	25.3	28	20.5	7.87	11.42	19.67	14.13	15.41	10.3
1	81	1	140	80	167	67	75	96	24.14	0.94	6.07	1.27	4.11	5.2	7.7	9.3	6	3.9	6.7	15.1	26.9	43.1	18.5	5.4
0	81	6	130	70	174	80	83	105	26.49	1.44	6.58	1.48	4.48	9.5	11.7	15.5	17.9	16.7	8.7	14.9	23.9	36.5	50.2	7.5
0	81	6	125	70	158	62	103	105	24.77	1.96	5.52	1.14	3.84	10.2	15.2	18.1	21.5	20.7	8.57	14.72	19.59	37.6	23.5	10
1	82	6	130	78	172	62	98	109	20.93	0.83	6.75	2.2	4.57	8.1	12.1	12.6	11.1	9.2	6.09	36.93	54.67	27.34	16.75	7.3
0	82	6	150	85	153	48	73	99	20.7	1.18	6.94	1.56	3.58	9.8	11.7	17.2	21.1	17.5	21	7.6	13.6	14.6	11.7	5.6
1	82	6	125	70	145	59	100	111	28.27	1.37	3.53	1.58	1.77	6.1	12.4	16.3	19.4	14.6	12.9	26.9	34.6	50.6	34.6	6.9
1	82	1	140	80	159	68	84	103	26.9	2.46	4.55	1.1	2.73	4.4	6.6	4.9	5.1	3.8	11.4	36.6	35.9	25.3	8.6	5.8
0	86	6	118	72	153	59	88	91	25.39	0.74	6.19	2.08	3.68	6.2	11.6	14.7	17.1	10.3	8.47	24.67	30.06	45.19	31.15	6.5
1	86	6	145	95	176	71	102	115	22.96	1.33	5.59	1.97	3.15	8.9	15.2	14.6	22.2	17.1	6.5	18.8	20.1	31.7	31.6	6.6

## Sheet: follow-up
sex	age	diagnosis	SBP	DBP	Height	Weight	WC	Hip	BMI	TG	TC	HDL	LDL	G0	G30	G60	G120	G180	INS0	INS30	INS60	INS120	INS180	HBA1C	diagnosis after 5 year	DM time
1	18	1	100	55	161	53	64	84	20.51	0.86	3.78	1.58	2.05	4.26	8.82	10.11	7.05	5.84	13.39	86.89	163.46	125.87	79.82	5.7	1	5
1	18	1	105	60	160	52	65	83	20.43	0.91	3.69	1.56	2.01	4.3	8.8	10.1	7.1	5.8	13.36	86.86	163.45	125.9	79.79	5.6	1	5
1	18	1	115	70	161	65	76	93	25.23	1.01	4.08	1.12	2.59	4.7	7.3	7.1	6.2	2.9	15.3		152.8	122	24.5	4.8	1	5
1	18	1	115	65	160	65	79	93	25.2	1.02	4.07	1.13	2.66	4.65	7.31	7.1	6.23	2.9	15.25		152.81	122.04	24.47	4.7	1	5
0	18	1	160	80	184	111	92	101	32.74	1.04	4.66	1.24	3.19	4.03	8.97	7.91	4.67	3.34	10.07	121.71	125.89	65.32	20.07	6.2	1	5
1	19	3	130	70	149	55	135	160	24.65	0.88	3.23	1.39	1.64	4.8	9.6	9.7	7.9	2.8	6.91	91.19	85.47	71.61	13.72	5.8	1	5
1	19	3	135	75	49	6	141	160	24.57	0.89	3.27	1.32	1.68	4.81	9.58	9.68	7.86	2.75	6.94	91.21	85.51	71.58	13.67	5.7	1	5
1	19	3	125	70	52	7	146	160	24.64	0.96	3.13	1.37	1.74	4.79	9.59	9.69	7.85	2.78	6.93	91.19	85.43	71.63	13.7	5.8	1	5
1	22	1	110	65	162	53	69	96	20.21	0.72	3.73	1.48	2.13	4.65	7.37	6.9	5.18	3.66	7.97	72.37	67.08	40.67	12.02	5.5	1	5
0	22	1	110	60	183	60	76	89	18.16	0.48	3.26	2.04	1.23	5.57	7.36	8.2	5.88	4.11	3.1	17.46	42.57	34.57	11.24	5.2	1	5
1	22	1	105	60	164	55	76	96	20.4	0.65	3.79	1.49	2.04	4.63	7.37	6.85	5.22	3.74	8.04	72.39	67.1	40.68	12.01	5.7	1	5
1	22	1	115	65	171	64	76	99	21.95	0.75	4.57	1.22	2.92	4.57	8.82	6.65	6.36	3.05	8.15	160	74.18	63.47	16.05	5.1	1	5
1	22	1	100	55	164	54	78	96	20.2	0.64	3.72	1.58	2.14	4.6	7.4	6.9	5.2	3.7	8	72.42	67.13	40.69	12.04	5.6	1	5
1	22	1	105	60	168	62	84	98	21.87	0.8	4.53	1.27	2.95	4.6	8.8	6.6	6.4	3.1	8.14		74.16	63.44	16.05	5.2	1	5
1	22	1	100	70	159	71	88	114	28.13	0.89	4.27	1.19	2.53	5.08	7.11	5.12	5.6	4.42	77.6	137.3	50.4	84.5	25.2	5.6	3	5
1	22	1	105	65	173	66	91	99	21.89	0.86	4.62	1.28	3.05	4.64	8.8	6.56	6.4	3.06	8.11		74.11	63.42	16.08	5.2	1	5
1	22	1	100	65	161	72	98	112	27.91	0.85	4.28	1.29	2.47	5.03	7.14	5.15	5.56	4.39	77.6	137.3	50.38	84.55	25.22	5.7	3	5
0	23	1	105	70	180	59	72	90	18.08	0.36	3.31	2.07	1.33	5.6	7.44	8.18	5.92	4.07	3.11	17.53	42.63	34.59	11.34	5.3	1	5
0	23	1	110	70	182	60	74	90	18.01	0.41	3.28	2.11	1.23	5.6	7.4	8.2	5.9	4.1	3.13	17.48	42.62	34.54	11.29	5.3	1	5
1	23	1	90	65	155	67	94	112	27.89	0.98	4.21	1.11	2.49	5.09	7.09	5.15	5.6	4.44	77.62	137.32	50.36	84.53	25.15	5.7	3	5
1	24	1	95	65	160	54	73	97	21.05	1.2	0.81	1.34	2.68	5.31	7.21	7.58	5.57	5.99	10.11	44.46	48.43	36.05	25.24	5.1	1	5
1	24	1	90	60	159	53	77	98	21.03	1.28	0.81	1.36	2.7	5.3	7.2	7.6	5.6	6	10.14	44.43	48.41	36.08	25.2	5.2	1	5
1	24	1	95	60	164	77	82	103	28.52	1.07	4.63	1.69	2.68	5.23	7.51	4.25	6.63	4.07	11.34	76	17.24	40.65	12.43	5	1	5
0	24	1	115	85	179	95	99	106	29.7	3.71	5.86	0.91	3.88	4.9	9.2	11	4.9	3	39.32	155.8	160	160	53.5	5.1	1	5
0	24	1	120	80	180	96	99	105	29.68	3.72	5.82	0.99	3.93	4.88	9.22	10.98	4.85	2.99	39.32	155.83	160	160.03	53.45	5.2	1	5
0	24	1	115	90	181	98	108	107	29.98	3.75	5.77	0.87	3.8	4.88	9.24	11.01	4.93	2.98	39.34	155.85	159.98	160.02	53.51	5	1	5
1	25	1	90	60	160	53	72	99	21.02	1.19	0.73	1.33	2.77	5.28	7.25	7.55	5.56	6.02	10.15	44.48	48.44	36.13	25.25	5.1	1	5
1	25	1	100	65	165	78	87	102	28.6	0.97	4.66	1.73	2.77	5.2	7.5	4.3	6.6	4.1	11.3	76	17.2	40.7	12.4	4.9	1	5
1	25	1	105	65	164	77	88	102	28.79	1	4.64	1.7	2.75	5.18	7.5	4.35	6.62	4.15	11.33	76.05	17.17	40.71	12.43	4.8	1	5
1	25	3	125	85	163	94	97	109	35.25	2.21	4.89	1.77	2.78	5.61	8.84	6.47	8	4.42	26.91	13.43	46.88	82.86	18.38	4.9	1	5
1	25	3	120	80	165	96	103	110	35.32	2.14	4.85	1.78	2.7	5.6	8.8	6.5	8	4.4	26.9	13.4	46.9	82.9	18.4	4.9	1	5
1	25	3	125	80	170	102	114	111	35.15	2.05	4.8	1.69	2.62	5.62	8.83	6.55	7.95	4.4	26.86	13.4	46.89	82.85	18.36	5	1	5
1	27	1	85	50	181	73	67	96	22.46	0.61	3.86	1.59	2.13	4.94	10.18	11.4	6.3	3.52	6.21	22.01	33.18	25.54	10.75	5.6	1	5
1	27	1	90	50	180	73	76	96	22.47	0.52	3.9	1.51	2.12	4.9	10.2	11.4	6.3	3.5	6.26	21.99	33.17	25.49	10.8	5.5	1	5
1	27	1	90	65	176	69	86	97	22.4	0.46	3.9	1.52	2.04	4.86	10.25	11.4	6.28	3.55	6.23	22.01	33.15	25.51	10.84	5.6	1	5
1	30	3	110	65	160	58	71	93	22.91	0.87	4.19	1.3	2.68	5.28	8.16	9.26	8.95	6.41	21.14	160	160.03	160.02	159.96	4.7	1	5
0	30	3	110	80	176	67	74	89	21.47	1.01	4.55	1.91	2.41	5.4	10.3	14.2	7.8	3	8.79	53.14	60.11	66.9	19.99	4.7	1	5
1	30	3	115	65	160	59	76	95	23.05	0.96	4.26	1.33	2.72	5.3	8.2	9.3	9	6.4	21.1	160	160	160	160	4.6	1	5
0	30	3	110	80	178	68	76	89	21.41	1.03	4.56	1.94	2.37	5.37	10.28	14.21	7.81	2.97	8.78	53.09	60.11	66.95	19.97	4.8	1	5
1	30	3	115	70	164	62	83	94	23.14	0.98	4.32	1.25	2.75	5.27	8.19	9.34	8.98	6.39	21.12	159.95	159.96	160.05	159.98	4.7	1	5
1	30	3	115	80	157	55	84	100	22.45	1.86	4.8	1.59	3.13	4.99	8.43	11.99	10	9.4	9.14	20.08	42.63	28.5	22.29	6.4	5	1
1	30	1	110	74	160	82	86	98	31.85	1.41	4.32	1.43	2.73	5.7	11.5	10.1	7.1	3.6	17.29	107.8	89.7	109.1	24.5	5.7	1	5
1	30	3	125	80	156	54	92	100	22.31	1.8	4.8	1.58	3.12	5	8.4	12	10	9.4	9.18	20.13	42.66	28.53	22.26	6.5	5	4
1	30	1	110	74	159	80	95	97	31.68	1.38	4.36	1.37	2.81	5.73	11.45	10.14	7.07	3.55	17.34	107.82	89.67	109.14	24.46	5.8	1	5
1	30	3	130	75	155	53	94	98	22.16	1.86	4.75	1.51	3.03	4.95	8.35	11.99	9.99	9.38	9.14	20.18	42.64	28.51	22.25	6.5	5	1
0	31	3	120	90	176	66	64	87	21.35	0.95	4.45	1.9	2.46	5.35	10.31	14.22	7.77	2.95	8.79	53.12	60.12	66.91	19.95	4.6	1	5
1	31	3	110	75	154	54	79	87	22.88	0.98	3.21	1.04	1.95	5.14	8.55	9.46	9.35	6.75	17.54	84.8	117.91	158.87	33.2	5	3	5
1	31	1	110	84	159	80	78	98	31.72	1.5	4.36	1.44	2.69	5.74	11.55	10.09	7.08	3.61	17.31	107.81	89.67	109.09	24.51	5.8	1	5
0	31	1	110	80	179	83	102	110	25.85	1.35	3.32	1.02	2.09	5.3	9.9	10.7	7.4	3.2	11.39	64.78	73.93	53.35	14.55	6.1	5	2
0	31	1	110	75	181	85	107	110	25.91	1.33	3.26	1.04	2.16	5.31	9.89	10.75	7.4	3.15	11.38	64.74	73.88	53.4	14.51	6.2	5	4
0	32	3	90	70	168	65	71	93	23.16	0.97	5.96	1.19	4.06	4.51	13	12.6	9.66	2.76	10.87	93.15	85.44	101.31	9.06	4.9	3	5
1	32	3	100	70	150	51	71	87	22.68	0.92	3.22	1.06	1.93	5.13	8.57	9.51	9.29	6.77	17.55	84.79	117.97	158.84	33.23	4.9	3	5
1	32	3	105	70	155	54	73	87	22.64	0.98	3.25	1.13	1.85	5.1	8.6	9.5	9.3	6.8	17.52	84.81	117.94	158.86	33.24	4.9	3	5
0	32	1	110	75	177	82	96	112	26.1	1.37	3.3	0.94	2.01	5.28	9.95	10.67	7.42	3.15	11.44	64.73	73.89	53.38	14.55	6.1	5	3
0	33	3	95	65	174	70	75	96	23.08	1.1	5.97	1.32	4.11	4.55	13	12.58	9.73	2.82	10.87	93.12	85.43	101.32	9.09	4.9	3	5
1	33	1	120	75	154	56	71	88	23.74	1.83	4.5	1.76	2.07	4.74	7.54	6.51	6.44	4.19	6.77	20.99	25.86	15.24	7.06	5.6	3	5
1	33	1	115	75	155	57	76	89	23.83	1.89	4.47	1.72	2.06	4.7	7.5	6.5	6.4	4.2	6.8	21	25.9	15.2	7.1	5.6	3	5
0	33	3	100	70	171	67	82	95	23.05	1.06	5.95	1.24	4.06	4.5	13	12.6	9.7	2.8	10.9	93.1	85.4	101.3	9.1	5	3	5
1	33	1	120	75	156	59	82	89	24.08	1.96	4.54	1.7	2.12	4.7	7.52	6.47	6.44	4.17	6.83	21.02	25.87	15.22	7.05	5.5	3	5
1	34	1	110	90	153	46	72	89	19.75	0.57	3.74	1.8	1.82	5.05	5.25	5.46	4.88	3.93	18.5	22.23	31.73	35.39	26.25	6.1	1	5
1	34	1	120	80	165	52	73	97	19.1	0.65	4.01	1.28	2.26	4.4	6.9	9.2	7.5	5.8	6.73	21.26	24.31	24.85	13.95	5.2	1	5
1	34	1	120	75	163	51	81	97	19.33	0.64	3.92	1.3	2.36	4.37	6.93	9.18	7.54	5.84	6.72	21.27	24.36	24.87	13.96	5.1	1	5
0	34	1	120	80	174	75	85	95	24.77	0.96	4.01	1.02	2.61	4.9	8.8	9	6.2	3.2	11.6	44	84.5	28	11.6	5.2	1	5
0	34	1	115	75	175	77	87	93	24.99	0.92	3.94	1.1	2.65	4.89	8.79	8.95	6.15	3.25	11.61	44.05	84.5	28.04	11.61	5.1	1	5
0	34	1	140	100	170	84	93	100	28.91	0.78	3.66	1.3	2.3	4.36	8.05	9.27	7.7	3.49	8.97	52.25	75.65	58.81	16.24	5.5	3	5
1	35	1	120	85	166	53	64	97	19.19	0.66	3.93	1.28	2.24	4.45	6.9	9.18	7.49	5.79	6.73	21.25	24.26	24.81	13.98	5.2	1	5
1	35	1	110	80	154	47	68	88	19.68	0.49	3.75	1.79	1.89	5	5.3	5.5	4.9	3.9	18.5	22.2	31.7	35.4	26.2	6.1	1	5
1	35	1	95	70	160	66	69	91	25.79	0.89	5.44	1.55	3.28	5.36	8.44	8.72	7.54	4.58	17.17	30.28	27.11	43.79	23.13	5.2	4	5
1	35	1	110	80	159	50	74	90	19.9	0.55	3.73	1.89	1.86	5.02	5.29	5.45	4.91	3.89	18.47	22.22	31.68	35.44	26.21	6	1	5
1	35	1	95	55	160	66	71	89	25.53	0.86	5.45	1.54	3.14	5.39	8.42	8.69	7.46	4.6	17.25	30.29	27.07	43.82	23.12	5.2	4	5
1	35	1	90	60	161	67	71	89	25.65	0.92	5.42	1.57	3.18	5.38	8.4	8.7	7.5	4.6	17.22	30.3	27.1	43.8	23.1	5.3	4	5
0	35	1	115	70	175	76	84	95	24.92	0.87	4	0.97	2.6	4.85	8.77	8.99	6.22	3.24	11.64	44.03	84.47	28.02	11.55	5.1	1	5
0	35	1	110	80	177	80	87	96	25.5	0.87	4.31	0.87	2.95	4.9	8.3	6.1	5.7	2.7	8.5	70.4	83	29.1	15.2	5.5	1	5
0	35	1	110	80	177	80	87	96	25.5	0.87	4.31	0.87	2.95	4.9	8.3	6.1	5.7	2.7	8.5	70.4	83	29.1	15.2	5.5	1	5
0	35	1	110	75	177	80	89	94	25.45	0.83	4.35	0.85	2.97	4.95	8.31	6.12	5.65	2.75	8.47	70.37	83.02	29.06	15.25	5.5	1	5
0	35	1	140	95	171	85	95	99	29.07	0.84	3.6	1.22	2.32	4.4	8	9.3	7.7	3.5	9.01	52.25	75.63	58.76	16.25	5.4	3	5
0	35	1	115	80	173	76	95	98	25.33	0.78	4.28	0.88	2.96	4.95	8.31	6.05	5.71	2.67	8.51	70.36	83.05	29.12	15.25	5.5	1	5
0	35	1	135	95	174	87	99	98	28.88	0.79	3.5	1.28	2.37	4.36	7.98	9.31	7.68	3.53	9.04	52.21	75.62	58.73	16.25	5.4	3	5
1	36	1	110	75	160	50	60	71	19.36	0.29	3.94	1.72	2.23	5.33	6.81	6.25	5.05	3.27	5.29	37.06	39.92	37.6	9.28	5.6	1	5
0	36	1	110	80	178	81	94	95	25.53	0.88	4.28	0.86	2.85	4.89	8.34	6.1	5.72	2.7	8.53	70.42	83	29.06	15.18	5.4	1	5
0	36	1	110	70	181	83	96	97	25.32	0.85	4.36	0.96	3.02	4.92	8.35	6.13	5.69	2.67	8.46	70.42	82.97	29.05	15.16	5.4	1	5
1	36	3	150	80	153	68	84	96	29.01	4.35	4.75	0.88	3.06	5.05	9.49	11.77	8.5	4.19	16.53	108.8	159.98	159.99	22.82	5.7	3	5
1	37	1	105	75	159	50	49	67	19.7	0.34	3.87	1.71	2.17	5.26	6.78	6.19	4.99	3.32	5.3	37.03	40	37.59	9.29	5.7	1	5
1	37	1	100	70	162	51	52	69	19.53	0.38	3.92	1.8	2.21	5.3	6.8	6.2	5	3.3	5.25	37.06	39.95	37.61	9.32	5.6	1	5
1	37	1	95	65	153	53	64	85	22.52	0.83	4.07	1.66	2.22	4.8	6.95	7.06	6.24	5.06	4.24	26.35	29.76	27.8	13.16	5	1	5
1	37	1	95	65	153	53	69	87	22.81	0.73	3.99	1.62	2.19	4.8	6.9	7.1	6.2	5.1	4.2	26.4	29.8	27.8	13.2	5.1	1	5
1	37	1	95	75	153	54	71	88	22.97	0.78	4.06	1.61	2.1	4.79	6.91	7.11	6.25	5.12	4.19	26.39	29.78	27.85	13.15	5	1	5
1	37	1	80	55	158	51	73	92	20.5	0.75	3.36	1.38	1.88	4.3	7.8	8.6	6.4	5.6	5.83	46.59	60.08	45.17	33.41	5.5	1	5
1	37	1	70	55	157	50	77	93	20.37	0.85	3.44	1.32	1.85	4.32	7.8	8.61	6.43	5.65	5.86	46.59	60.09	45.16	33.43	5.6	1	5
1	37	1	80	55	155	49	79	93	20.46	0.74	3.4	1.37	1.8	4.3	7.85	8.59	6.38	5.64	5.88	46.54	60.09	45.14	33.41	5.6	1	5
1	37	3	150	80	151	66	81	97	29.18	4.43	4.91	0.89	3.06	5.05	9.5	11.85	8.55	4.18	16.46	108.84	160.04	160.05	22.84	5.6	3	5
0	37	3	125	70	167	70	98	97	25.23	1.25	3.47	1.11	2.01	5.11	8.65	10.65	9.67	7.75	8.06	51.7	111.38	92.31	70.8	5.3	3	5
1	37	3	155	85	156	71	88	97	29.14	4.43	4.84	0.82	3.06	5.1	9.5	11.8	8.5	4.2	16.48	108.8	160	160	22.81	5.6	3	5
0	37	1	105	80	169	76	100	105	26.74	2.93	5.38	1.01	3.27	5.88	9.65	13.42	7.2	5.74	16.49	31.93	87.52	90.42	51.35	6	5	2
1	38	1	113	73	169	58	64	91	20.31	0.54	3.42	1.34	1.88	4.64	4.95	9.71	4.87	3.59	7.19	50.62	0.03	25.72	8.3	5	3	5
1	38	1	118	78	171	59	68	91	20.31	0.63	3.4	1.4	1.98	4.6	5	9.7	4.9	3.6	7.2	50.6		25.7	8.3	5.1	3	5
0	38	3	135	70	169	72	90	100	25.14	1.27	3.52	1.28	1.92	5.08	8.57	10.67	9.73	7.74	8.08	51.68	111.43	92.26	70.77	5.1	3	5
0	38	3	130	70	168	71	95	98	25.14	1.23	3.51	1.19	2.01	5.1	8.6	10.7	9.7	7.7	8.11	51.72	111.43	92.3	70.75	5.2	3	5
0	38	1	110	75	171	78	96	106	26.64	2.92	5.29	0.93	3.17	5.9	9.6	13.4	7.2	5.7	16.45	31.9	87.55	90.38	51.39	6.1	5	2
0	38	1	120	70	183	89	99	108	26.56	2.95	5.08	1.5	2.92	5.4	9.01	8.23	7	5.17	14.09	62.06	20.85	22.73	11.66	4.9	1	5
0	38	1	125	70	178	84	99	108	26.51	3.02	5.16	1.44	3.02	5.4	9	8.2	7	5.2	14.1	62.1	20.8	22.7	11.7	5	1	5
0	38	1	105	70	174	81	100	108	26.88	2.98	5.32	0.97	3.25	5.93	9.59	13.43	7.19	5.75	16.4	31.93	87.56	90.4	51.34	6	5	2
0	38	1	125	70	179	86	103	109	26.71	3.03	5.17	1.49	3.03	5.35	8.95	8.22	7.01	5.21	14.06	62.08	20.82	22.74	11.73	4.9	1	5
0	38	3	100	60	169	84	105	106	29.41	4.14	4.87	0.83	3.1	5.1	9.7	12.2	10.7	8	6.24	27.36	39.88	29.3	23.74	5.9	5	3
0	38	3	95	55	165	81	110	116	29.67	4.06	4.79	0.76	3.15	5.08	9.7	12.18	10.7	8.03	6.19	27.38	39.84	29.26	23.74	6	5	0
0	38	3	130	75	175	104	118	122	33.89	2.93	5.52	0.98	3.45	4.98	10.62	13.48	9.84	4.87	15.26	88	116.8	115.28	67.04	5.8	5	0
0	38	3	90	50	174	89	113	107	29.56	4.24	4.97	0.89	3.06	5.07	9.7	12.19	10.75	7.99	6.19	27.37	39.85	29.26	23.76	5.9	5	4
1	39	1	128	68	173	61	67	91	20.27	0.65	3.46	1.33	1.95	4.62	5.02	9.73	4.86	3.65	7.17	50.55	-0.04	25.71	8.34	5	3	5
1	39	1	115	65	159	51	75	90	20.29	0.93	4.84	1.42	2.76	4.29	7.75	4.34	6.12	5.3	4.4	34.18	15.55	11.63	9.59	5.4	1	5
1	39	1	110	70	159	51	75	91	20.17	0.98	4.77	1.39	2.86	4.3	7.8	4.3	6.1	5.3	4.44	34.17	15.54	11.66	9.57	5.4	1	5
1	39	1	110	65	163	53	82	90	20.25	1.03	4.79	1.46	2.78	4.32	7.84	4.29	6.06	5.26	4.47	34.16	15.51	11.68	9.59	5.4	1	5
0	39	4	120	90	179	88	91	99	27.62	1.46	3.6	0.82	1.99	6.1	7.4	9.8	8.3	6.4	34.49	72.8	136.2	130.2	96.2	5.7	1	5
0	39	1	105	75	166	70	94	102	25.62	1.44	5.35	1.64	3.61	4.93	9.66	9.43	7.31	3.74	8.61	43.1	64.7	36.89	8.58	5.7	3	5
0	39	4	125	95	178	88	93	99	27.81	1.46	3.53	0.75	1.99	6.16	7.45	9.78	8.27	6.36	34.5	72.75	136.25	130.21	96.2	5.7	1	5
0	39	1	100	75	169	73	100	102	25.51	1.43	5.43	1.69	3.54	4.9	9.7	9.4	7.3	3.7	8.64	43.08	64.74	36.94	8.56	5.8	3	5
0	39	4	110	90	178	88	103	101	27.71	1.5	3.53	0.9	2.04	6.13	7.39	9.79	8.27	6.42	34.54	72.8	136.18	130.22	96.18	5.6	1	5
0	39	3	125	80	178	107	119	123	33.95	3.11	5.46	0.94	3.5	5.01	10.57	13.48	9.83	4.91	15.27	87.98	116.9	115.18	67.08	5.9	5	0
0	39	3	125	80	177	107	125	122	34.09	3.02	5.49	0.97	3.51	5	10.6	13.5	9.8	4.9	15.23	87.99	116.85	115.23	67.04	5.9	5	2
1	40	1	120	90	149	44	71	96	19.62	1.02	4.61	1.73	2.43	4.94	7.31	9.34	6.92	5.87	8.11	19.68	63.54	47.94	69.34	5.5	1	5
0	40	1	105	75	166	70	112	104	25.43	1.49	5.39	1.67	3.53	4.91	9.68	9.4	7.33	3.68	8.63	43.09	64.71	36.93	8.56	5.8	3	5
0	40	1	110	75	172	77	100	107	25.99	4.13	5.42	0.7	3.71	5.8	11.3	12.4	5	3.3	18.21	64.61	92.42	46.33	18.87	5.8	5	0
0	40	1	105	80	175	80	109	108	26	4.13	5.39	0.67	3.63	5.76	11.29	12.43	5.01	3.29	18.18	64.58	92.37	46.29	18.86	5.8	5	1
0	40	1	115	80	175	79	109	108	25.73	4.16	5.43	0.68	3.69	5.79	11.34	12.44	4.97	3.27	18.22	64.62	92.42	46.28	18.85	5.7	5	1
1	41	1	95	50	162	59	73	98	22.6	0.73	6.12	2.24	3.07	5.25	7.05	6.27	4.59	3.29	8.67	64.11	29.72	38.34	7.18	5.8	1	5
1	41	1	115	80	154	46	77	94	19.56	1.02	4.66	1.7	2.37	4.9	7.3	9.3	6.9	5.9	8.1	19.7	63.5	47.9	69.3	5.4	1	5
1	41	1	115	80	156	48	85	96	19.63	0.98	4.57	1.75	2.4	4.94	7.32	9.27	6.95	5.88	8.06	19.75	63.53	47.93	69.29	5.4	1	5
0	41	1	165	110	172	89	104	108	30.1	1.72	4.71	1.49	2.78	5.2	8.6	10.5	7.5	4.2	9.1	35.4	68.3	32.9	10	5.8	1	5
0	41	1	170	105	168	85	111	109	30.03	1.69	4.77	1.51	2.86	5.16	8.56	10.46	7.47	4.18	9.08	35.45	68.29	32.88	10.05	5.8	1	5
0	41	1	170	120	173	90	114	108	30.19	1.72	4.64	1.54	2.81	5.2	8.65	10.52	7.49	4.16	9.06	35.44	68.35	32.94	10.05	5.9	1	5
1	42	1	135	95	162	57	74	93	21.76	0.39	4.77	1.98	2.29	5.45	11.45	10	5.25	4.64	9.78	29.65	35.54	18.91	6.9	5.4	1	5
1	42	1	130	90	161	56	74	94	21.6	0.47	4.67	1.92	2.39	5.4	11.4	10	5.3	4.6	9.73	29.6	35.5	18.9	6.9	5.3	1	5
1	42	1	95	55	161	59	76	98	22.66	0.8	6.02	2.14	3.15	5.3	7	6.3	4.6	3.3	8.69	64.13	29.76	38.3	7.22	5.7	1	5
1	42	4	105	65	156	62	77	96	25.56	0.72	3.73	1.46	2.1	6.15	10.41	12.03	8.55	4.16	14.38	50.08	87.03	49.91	21.45	5.3	2	5
1	42	1	90	55	167	64	82	98	22.73	0.85	6.12	2.21	3.24	5.26	6.95	6.34	4.57	3.29	8.64	64.08	29.8	38.3	7.17	5.8	1	5
1	42	4	110	70	154	61	85	98	25.54	0.72	3.71	1.4	2	6.1	10.4	12	8.5	4.2	14.4	50.1	87	49.9	21.4	5.2	2	5
1	43	1	135	85	161	56	66	95	21.81	0.45	4.7	1.84	2.32	5.4	11.41	9.99	5.27	4.57	9.72	29.62	35.47	18.94	6.9	5.4	1	5
1	43	1	110	70	167	55	71	93	19.71	0.5	4.97	1.87	2.66	5.31	9.5	6.4	5.43	3.71	5.04	49.37	34.4	12.37	2.9	5.4	1	5
1	43	4	105	70	150	54	68	94	23.97	0.75	4.13	1.35	2.04	6.45	9.11	9.25	8.35	4.84	6.55	31.7	32.63	34.67	23.43	5.6	3	5
1	43	1	98	88	156	52	71	91	21.44	0.73	2.81	1.33	1.4	4.93	9.14	8.1	5.56	4.5	8.76	51.4	68.48	49.25	20.46	6.1	1	5
1	43	4	100	70	155	57	78	96	23.73	0.85	4.03	1.31	2.14	6.4	9.1	9.3	8.3	4.8	6.5	31.7	32.6	34.7	23.4	5.5	3	5
1	43	1	105	80	158	63	81	90	25.16	0.87	5.05	1.74	3.16	5.04	6.3	3.84	4.05	4.18	8.11	39.37	41.89	30.17	15.71	5	1	5
1	43	1	110	55	164	62	83	93	23.09	0.73	4.07	1.19	2.94	5.09	9.16	8.61	5.65	3.29	3.57	82.58	62.94	20.28	6.32	6.1	1	5
1	43	4	115	60	153	59	85	96	25.26	0.7	3.73	1.46	1.95	6.17	10.38	11.99	8.45	4.24	14.37	50.06	87.05	49.89	21.44	5.3	2	5
1	43	4	100	80	155	57	83	98	23.66	0.87	4.02	1.39	2.2	6.44	9.07	9.25	8.33	4.83	6.52	31.74	32.56	34.7	23.38	5.4	3	5
1	43	4	150	88	164	73	78	108	27.35	3.59	4.46	1.31	2.58	6.23	9.09	11.04	8.02	8.49	20.13	59.94	108.45	92.08	97.33	5.4	1	5
0	43	3	140	95	180	78	85	101	24.07	2.14	5.17	1.12	3.33	5.5	12.3	12.7	8.5	5.5	14.23	73.07	114.4	77.85	25.18	5.4	5	1
1	43	1	101	79	165	70	93	103	25.53	1.27	4.27	1.22	2.92	4.51	8.32	7.92	7.05	3.34	4.91	0.01	0.05	26.65	10.49	5.2	1	5
1	43	4	145	88	166	75	81	109	27.3	3.6	4.6	1.22	2.57	6.23	9.06	11	8.02	8.47	20.12	59.85	108.39	92.13	97.29	5.2	1	5
0	43	3	145	100	183	81	90	102	24.05	2.04	5.19	1.08	3.26	5.46	12.34	12.72	8.5	5.47	14.22	73.06	114.45	77.85	25.2	5.5	5	2
1	43	4	145	88	162	72	86	107	27.43	3.57	4.56	1.32	2.57	6.2	9.1	11	8	8.5	20.1	59.9	108.4	92.1	97.3	5.3	1	5
0	43	3	150	90	181	79	93	101	24.03	2.16	5.08	1.14	3.26	5.49	12.27	12.67	8.49	5.54	14.2	73.06	114.38	77.86	25.15	5.5	5	1
0	43	3	115	85	170	64	91	98	22.15	2.97	5.78	1.18	3.25	5.9	10.8	14.4	9	3.6	8.96	69.08	137.91	159.86	29.98	5.4	5	2
0	43	3	110	90	169	63	94	100	22.04	2.98	5.88	1.28	3.16	5.93	10.82	14.41	8.96	3.55	8.99	69.06	137.91	159.84	29.99	5.4	5	4
1	44	1	110	70	164	53	69	94	19.71	0.45	4.87	1.91	2.67	5.3	9.5	6.4	5.4	3.7	5.09	49.4	34.45	12.38	2.91	5.3	1	5
1	44	1	100	55	158	58	66	93	23.38	0.75	4.13	1.15	2.79	5.14	9.22	8.57	5.75	3.25	3.6	82.61	62.97	20.28	6.28	6	1	5
1	44	1	90	50	152	49	67	91	21.04	0.59	3.63	1.53	2.02	5.63	11.05	9.6	7.64	6.6	11.09	127.07	130.9	173.97	106.71	5.9	1	5
1	44	1	103	83	156	52	67	91	21.31	0.9	2.79	1.29	1.48	4.91	9.15	8.09	5.65	4.49	8.78	51.41	68.5	49.32	20.47	6	1	5
1	44	1	105	75	166	54	75	94	19.7	0.47	4.87	1.85	2.75	5.25	9.5	6.42	5.38	3.66	5.06	49.45	34.44	12.37	2.96	5.2	1	5
1	44	1	108	78	153	50	72	91	21.5	0.81	2.79	1.35	1.49	4.9	9.1	8.1	5.6	4.5	8.78	51.42	68.5	49.3	20.47	6.1	1	5
1	44	1	100	60	162	61	74	93	23.24	0.65	4.1	1.2	2.85	5.1	9.2	8.6	5.7	3.3	3.58	82.61	62.92	20.33	6.28	6.1	1	5
1	44	1	100	70	155	60	78	90	24.98	0.94	5.15	1.68	3.21	5	6.3	3.8	4.1	4.2	8.1	39.4	41.9	30.2	15.7	5.1	1	5
1	44	1	0	-5	152	58	81	91	25.03	0.9	5.09	1.65	3.26	4.97	6.33	3.77	4.12	4.15	8.06	39.35	41.87	30.18	15.75	5	1	5
1	44	1	106	74	161	67	82	102	25.78	1.18	4.36	1.13	2.91	4.5	8.3	7.9	7.1	3.3	4.9			26.6	10.5	5.1	1	5
1	44	1	111	79	162	67	90	104	25.74	1.12	4.27	1.17	2.89	4.47	8.28	7.85	7.06	3.3	4.9	-0.05	0.02	26.64	10.47	5.2	1	5
0	44	3	105	85	168	62	98	97	22.05	3.02	5.72	1.09	3.25	5.86	10.78	14.35	9.04	3.56	9	69.07	137.87	159.9	29.95	5.5	5	2
1	44	1	117	74	173	86	108	113	28.89	2.37	5.74	1.04	4.31	5.3	7.72	6.15	5.23	4.43	15.63		109.68	34.8	13.51	5.1	1	5
1	44	1	112	79	170	83	108	113	28.71	2.45	5.84	0.99	4.3	5.3	7.7	6.1	5.2	4.4	15.66		109.73	34.78	13.56	5.1	1	5
1	44	1	117	84	168	82	110	115	28.88	2.5	5.92	0.93	4.32	5.32	7.69	6.06	5.22	4.45	15.61		109.68	34.73	13.53	5.1	1	5
1	45	1	100	55	155	50	76	91	20.81	0.66	3.62	1.63	1.94	5.6	11.1	9.6	7.6	6.6	11.09	127.08	130.86	173.95	106.7	6	1	5
1	45	2	105	54	163	60	72	92	22.3	1.29	4.88	1.2	3.57	6.55	10.36	10.76	7.08	4.65	8.98	55.76	133.26	81.44	25.86	6.2	1	5
1	45	2	105	69	160	58	73	92	22.62	1.24	4.94	1.16	3.64	6.46	10.37	10.85	7.15	4.62	8.97	55.69	133.28	81.48	25.82	6.1	1	5
1	45	2	100	64	162	59	75	92	22.48	1.32	4.96	1.1	3.58	6.5	10.4	10.8	7.1	4.6	8.93	55.73	133.29	81.46	25.85	6.1	1	5
1	45	1	105	50	158	52	84	91	21.02	0.71	3.71	1.64	1.89	5.65	11.14	9.65	7.55	6.62	11.1	127.03	130.91	173.92	106.72	6	1	5
0	45	1	125	80	171	67	79	95	23.03	1.87	5.22	1.08	3.62	5.27	8.15	10.25	5.38	2.47	11.32	21.59	46.08	52.67	12.31	5.7	4	5
0	45	1	120	80	177	73	89	99	23.41	1.3	4.84	1.75	2.5	5.4	10	7.8	4.6	5.2	12	155	61.2	16.9	7	5.4	1	5
0	45	1	130	80	172	68	91	97	23.11	1.85	5.22	1.12	3.6	5.3	8.2	10.3	5.4	2.5	11.33	21.55	46.1	52.72	12.34	5.8	4	5
0	45	1	125	90	174	70	95	100	23.22	1.29	4.79	1.75	2.51	5.38	10.03	7.78	4.63	5.23	12.05	154.95	61.18	16.93	7	5.3	1	5
0	45	1	120	75	179	75	96	98	23.39	1.27	4.83	1.81	2.6	5.38	10.04	7.84	4.58	5.2	11.95	154.96	61.21	16.89	7	5.4	1	5
1	46	1	105	95	158	55	59	87	21.98	1.12	4.92	1.51	3.11	5.18	9.19	7.42	6.09	4.8	6.67	30.23	42.39	33.74	8.71	6	1	5
0	46	1	115	65	170	71	84	99	24.51	2.14	4.86	0.92	3.26	4.94	6.47	6.23	4.56	2.98	8.27	43.03	77.06	40.63	7.58	5.1	1	5
1	46	3	105	65	161	63	85	98	24.24	2.09	3.7	1.17	2.08	5.64	9.87	12.45	10.27	5.46	12.2	23.9	98.04	50.47	19.43	5.6	3	5
0	46	3	121	68	173	77	87	98	25.8	1.76	4.74	1.05	3.2	6.03	12.5	12.02	8.16	3.46	19.28	108.43	108.57	116.79	16.93	6.1	3	5
0	46	3	116	68	173	77	88	98	25.8	1.71	4.77	1.06	3.13	6	12.5	12	8.2	3.5	19.31	108.4	108.62	116.84	16.93	6	3	5
1	46	3	110	70	162	63	87	99	24.17	2.1	3.78	1.1	2.01	5.6	9.9	12.5	10.3	5.5	12.2	23.9	97.99	50.42	19.44	5.6	3	5
0	46	1	130	85	176	71	89	98	22.99	1.92	5.29	1.1	3.59	5.31	8.15	10.32	5.41	2.47	11.34	21.52	46.11	52.73	12.37	5.9	4	5
1	46	3	110	65	161	63	88	100	24.12	2.06	3.7	1.07	1.93	5.6	9.91	12.5	10.35	5.54	12.18	23.92	97.97	50.38	19.46	5.7	3	5
0	46	1	115	70	168	70	92	100	24.95	2.08	4.85	1	3.18	4.9	6.5	6.2	4.6	3	8.32	43.08	77.08	40.59	7.58	5.1	1	5
0	47	1	96	66	177	61	66	90	19.52	0.97	4.72	1.59	2.81	5.78	8.47	7.6	5.49	3.75	9.49	51.98	61.85	54.56	12.96	5.5	1	5
1	47	1	110	70	158	50	71	89	19.88	0.81	4.2	1.67	2.38	4.6	8.5	7.1	5.7	2.7	5.15	51.33	43.78	39.33	8.25	5.3	1	5
1	47	1	115	90	160	56	68	89	21.91	1.14	4.92	1.55	3.06	5.2	9.2	7.4	6.1	4.8	6.71	30.18	42.34	33.71	8.74	5.9	1	5
1	47	1	105	70	153	46	74	90	19.71	0.71	4.11	1.57	2.3	4.63	8.46	7.1	5.69	2.67	5.13	51.29	43.75	39.38	8.21	5.2	1	5
1	47	1	115	95	158	55	76	91	22	1.24	4.89	1.52	3.06	5.21	9.16	7.36	6.06	4.82	6.72	30.23	42.38	33.74	8.79	6	1	5
1	47	1	130	75	157	58	81	99	23.42	2.12	4.9	1.48	3.03	4.5	7.1	6.2	5.7	5.5	8.2	42.79	54.79	49.04	39.56	5.1	1	5
1	47	1	125	70	160	61	82	100	23.55	2.16	4.86	1.4	2.98	4.51	7.05	6.17	5.72	5.46	8.16	42.81	54.74	49.01	39.53	5.1	1	5
1	47	1	113	83	162	64	84	99	24.34	1.57	5.14	1.52	3.16	4.89	8.72	10.41	6.86	3.69	13.33	71.29	90.41	46.45	14.45	5.2	1	5
0	47	1	120	70	167	70	85	101	24.99	2.18	4.85	0.91	3.18	4.93	6.53	6.25	4.64	3.03	8.27	43.06	77.03	40.64	7.56	5.2	1	5
0	47	3	116	78	176	80	90	97	25.89	1.76	4.68	1.16	3.12	6.04	12.47	12.03	8.2	3.53	19.31	108.43	108.58	116.82	16.93	6.1	3	5
1	47	3	140	90	162	63	88	101	23.92	2.5	7.14	1.68	4.26	5.6	11.4	12.6	10.7	4.3	10.46	56.39	60.5	160	24.29	6.7	5	2
1	47	3	135	90	159	60	94	102	23.8	2.55	7.15	1.78	4.27	5.55	11.42	12.63	10.66	4.29	10.42	56.38	60.53	159.96	24.26	6.6	5	2
1	47	3	130	80	157	59	97	102	24.06	2.55	7.17	1.7	4.28	5.6	11.35	12.58	10.72	4.32	10.44	56.39	60.55	160.03	24.31	6.6	5	2
1	48	1	100	80	160	51	70	88	19.82	0.78	4.28	1.64	2.28	4.64	8.53	7.1	5.67	2.71	5.19	51.29	43.77	39.36	8.3	5.2	1	5
0	48	1	106	76	173	58	70	89	19.51	0.96	4.85	1.6	2.92	5.78	8.51	7.62	5.52	3.74	9.48	51.94	61.84	54.54	12.94	5.5	1	5
0	48	1	106	76	176	61	74	89	19.58	0.9	4.76	1.67	2.85	5.8	8.5	7.6	5.5	3.7	9.44	51.97	61.84	54.56	12.92	5.5	1	5
1	48	1	103	73	166	66	71	98	24.09	1.6	5.15	1.52	3.06	4.94	8.71	10.35	6.93	3.73	13.33	71.26	90.35	46.45	14.45	5.2	1	5
1	48	1	125	60	162	59	77	98	22.39	0.84	4.58	1.45	2.71	5.13	7.8	6.38	5.97	4.38	6.82	39.73	41.06	27.37	9.69	5.6	1	5
1	48	1	120	80	149	49	95	95	21.75	0.29	3.79	2.05	1.68	4.05	6.64	6.72	5.63	4.79	4.48	34.65	38.83	25.27	13.71	4.2	1	5
1	48	1	120	60	163	59	80	98	22.21	0.92	4.48	1.42	2.8	5.1	7.8	6.4	6	4.4	6.84	39.71	41.05	27.34	9.67	5.7	1	5
1	48	1	135	85	161	66	76	103	25.33	1.7	4.67	1.3	2.38	5.09	7.35	6.97	5.72	4.18	14.42	122.55	109.46	139.99	25.51	5.4	1	5
1	48	1	108	78	162	64	79	98	24.24	1.6	5.11	1.53	3.16	4.9	8.7	10.4	6.9	3.7	13.3	71.3	90.4	46.5	14.5	5.1	1	5
1	48	1	125	55	161	58	83	96	22.42	0.93	4.5	1.42	2.84	5.11	7.77	6.38	6.04	4.43	6.81	39.66	41.06	27.38	9.63	5.6	1	5
1	48	1	135	65	160	59	80	100	23.29	2.12	4.87	1.42	2.93	4.51	7.05	6.24	5.71	5.52	8.17	42.8	54.78	49.04	39.55	5	1	5
1	48	1	135	90	163	68	82	102	25.41	1.64	4.61	1.29	2.34	5.12	7.4	6.98	5.73	4.21	14.44	122.5	109.5	140	25.5	5.3	1	5
0	48	4	170	95	169	72	85	103	25.07	1.62	5.44	1.08	3.38	6.37	12.21	15.5	9.39	4.89	11.75	34.04	31.55	122.92	35.92	5.3	5	0
0	48	4	160	100	164	68	85	103	25.29	1.72	5.45	0.96	3.36	6.4	12.15	15.47	9.36	4.9	11.71	34.03	31.52	122.85	35.94	5.3	5	2
1	48	1	140	90	161	65	89	102	25.31	1.63	4.6	1.26	2.27	5.12	7.42	6.98	5.76	4.2	14.41	122.45	109.47	139.97	25.53	5.2	1	5
1	48	3	115	70	160	59	96	99	23.05	1.12	3.82	1.43	1.99	5.32	9.52	9.87	9.41	4.74	16.01	30.7	137.56	153.53	33.85	5.2	1	5
1	48	4	175	105	164	67	91	103	25.12	1.69	5.33	1.03	3.38	6.39	12.16	15.54	9.4	4.94	11.71	34.04	31.54	122.93	35.89	5.5	5	2
1	48	4	160	95	164	68	91	101	25.24	1.76	5.46	0.98	3.41	6.38	12.16	15.46	9.38	4.94	11.65	33.98	31.46	122.88	35.94	5.5	5	2
0	48	4	165	100	165	69	94	102	25.3	1.67	5.42	1.04	3.45	6.4	12.2	15.5	9.4	4.9	11.7	34	31.5	122.9	35.9	5.4	5	0
1	48	4	165	100	165	69	94	102	25.2	1.67	5.42	1.04	3.45	6.4	12.2	15.5	9.4	4.9	11.7	34	31.5	122.9	35.9	5.4	5	2
1	49	1	115	75	147	46	79	95	21.62	0.27	3.91	2.08	1.65	4.06	6.64	6.73	5.68	4.71	4.46	34.7	38.8	25.25	13.74	4.4	1	5
1	49	1	110	70	149	48	85	94	21.75	0.27	3.85	2	1.72	4.1	6.64	6.77	5.67	4.74	4.5	34.7	38.8	25.3	13.7	4.3	1	5
1	49	1	170	85	162	67	75	99	25.66	1.05	5	2	2.93	6	9.55	7.87	5.35	5.09	13.16	52.91	61.41	31.59	20.19	5.7	1	5
0	49	4	140	90	169	74	81	96	25.88	0.74	5.54	1.87	3.64	6.48	11.6	11.87	8.75	3.72	9.85	21.16	24.4	33.67	9.54	5.2	1	5
1	49	3	95	60	154	62	81	94	26.23	1.23	3.33	0.89	2.12	5.2	9	10.7	7.9	4.9	7.69	73.59	86.6	15.08	11.79	5.5	1	5
0	49	4	135	90	169	73	84	94	25.61	0.72	5.57	1.94	3.66	6.5	11.6	11.9	8.8	3.7	9.9	21.2	24.4	33.7	9.5	5.2	1	5
1	49	3	95	65	156	63	84	94	25.98	1.19	3.42	0.93	2.18	5.25	9	10.75	7.89	4.89	7.64	73.55	86.55	15.07	11.84	5.6	1	5
0	49	4	140	85	166	71	89	94	25.83	0.62	5.51	2.03	3.6	6.5	11.55	11.92	8.8	3.68	9.91	21.15	24.42	33.72	9.51	5.3	1	5
1	49	1	170	90	165	70	86	101	25.59	0.95	5	1.95	2.94	6	9.6	7.9	5.4	5.1	13.18	52.94	61.36	31.6	20.14	5.7	1	5
1	49	3	110	80	162	61	86	99	23.24	1.22	3.88	1.49	2.03	5.3	9.5	9.9	9.4	4.7	16	30.7	137.6	153.5	33.9	5.2	1	5
1	49	3	130	85	158	73	88	98	29.24	1.04	4.71	1.14	2.69	5.09	9.4	9.56	7.76	4.92	9.33	48.07	54.11	28.09	9.31	5.6	3	5
1	49	3	135	80	155	70	92	100	29.07	1.06	4.62	1.12	2.72	5.1	9.4	9.6	7.8	4.9	9.33	48.05	54.16	28.09	9.33	5.6	3	5
1	49	4	122	75	176	77	95	107	24.92	0.73	4.93	1.41	2.89	6.84	9.01	12.15	8.7	4.85	9.37	20.74	59	39.38	26.74	6	5	3
1	49	3	105	80	161	60	95	100	23.28	1.12	3.9	1.49	2.1	5.32	9.54	9.91	9.39	4.69	16.04	30.67	137.6	153.48	33.86	5.3	1	5
1	50	1	110	60	153	57	74	94	24.42	0.49	3.58	1.44	1.77	4.65	6.31	4.05	3.57	2.27	5.36	46.47	35.35	15.09	5.7	6.1	1	5
1	50	1	90	55	163	67	81	99	25.15	0.58	4.55	1.31	2.7	4.8	8.1	7.5	6.8	5.3	4.93	17.49	23.26	14.68	6.1	5.5	1	5
1	50	4	112	70	175	75	77	96	24.58	0.69	4.9	1.49	2.97	6.8	9.05	12.12	8.7	4.87	9.38	20.77	59.04	39.39	26.72	5.9	5	4
0	50	1	90	60	159	58	79	93	23.03	0.91	5.18	2.34	2.67	4.5	9.4	8.7	7.1	3.9	8.7				14.4	5	1	5
1	50	3	105	60	152	60	77	94	26.18	1.27	3.4	0.8	2.11	5.23	9.05	10.73	7.87	4.95	7.67	73.64	86.64	15.06	11.84	5.6	1	5
0	50	2	100	75	163	62	70	95	23.51	2.28	5.49	1.01	3.7	6.95	11.65	14.38	6.44	5.17	12.25	14.11	17.82	40.37	38.86	7.5	5	1
0	50	1	85	60	162	60	84	94	22.65	0.85	5.23	2.38	2.66	4.52	9.4	8.73	7.05	3.86	8.67	0.02	0.05	-0.05	14.38	5.1	1	5
0	50	2	105	65	170	69	74	98	23.71	2.24	5.46	1.03	3.83	6.92	11.56	14.43	6.45	5.18	12.22	14.06	17.83	40.44	38.85	7.4	5	0
1	50	1	90	55	160	64	90	100	25.15	0.62	4.51	1.34	2.8	4.82	8.11	7.47	6.83	5.35	4.95	17.49	23.21	14.65	6.05	5.5	1	5
1	50	1	130	75	152	52	81	91	22.66	1.55	4.96	1.71	2.9	5.16	9.17	9.01	6.83	4.92	7.16	21.99	117.11	32.7	32.88	5.7	3	5
1	50	1	125	80	152	52	81	93	22.51	1.57	4.99	1.77	2.92	5.2	9.2	9	6.8	4.9	7.21	21.98	117.14	32.75	32.91	5.8	3	5
1	50	1	160	85	166	71	85	101	25.66	0.94	5	2.05	2.94	5.96	9.63	7.89	5.35	5.12	13.16	52.93	61.36	31.63	20.13	5.8	1	5
1	50	4	112	70	174	75	87	98	24.88	0.72	4.92	1.51	2.96	6.8	9	12.1	8.7	4.9	9.35	20.72	59.02	39.43	26.76	5.9	5	3
1	50	3	135	70	153	68	87	101	29.07	1.14	4.58	1.03	2.76	5.1	9.41	9.62	7.82	4.93	9.32	48.02	54.15	28.04	9.28	5.7	3	5
1	50	1	125	80	153	53	87	94	22.45	1.65	5.06	1.74	2.96	5.25	9.25	8.96	6.75	4.88	7.21	21.97	117.1	32.73	32.92	5.7	3	5
0	50	1	110	65	174	67	88	98	22.1	1.68	6.05	0.94	4.46	5.6	11.45	12.06	4	5.38	7.42	24.18	104.16	17.84	7.75	5.7	1	5
0	50	3	105	85	170	72	94	99	24.82	1.02	4.39	0.83	3.06	5.77	9.1	9.84	9.11	5.11	4.32	46.6	40	29.87	9.39	6	1	5
0	50	2	110	70	165	65	85	102	23.74	2.27	5.46	0.98	3.8	6.9	11.6	14.4	6.4	5.2	12.2	14.1	17.8	40.4	38.9	7.4	5	4
0	50	1	115	60	173	65	94	96	21.8	1.67	5.96	1.02	4.39	5.6	11.4	12.1	4	5.4	7.39	24.2	104.21	17.79	7.76	5.8	1	5
1	50	1	150	100	158	74	96	109	29.67	1.9	4.83	1.19	2.87	5.4	8.1	10.1	7.5	6.1	29.56	87.97	160	143.04	69.05	5.5	4	5
1	50	1	155	95	158	73	98	108	29.23	1.89	4.88	1.28	2.91	5.45	8.08	10.14	7.52	6.05	29.58	87.95	160.02	143.04	69.08	5.6	4	5
0	50	1	120	50	172	65	100	97	21.95	1.57	5.95	1.01	4.33	5.59	11.41	12.14	3.98	5.42	7.35	24.25	104.26	17.77	7.79	5.7	1	5
0	51	1	105	80	162	45	57	89	17.14	0.55	4.74	2.87	2.26	4.21	12.65	11.59	6.74	3.88	7.74	0.01	0.02	0.05	11.23	6	3	5
1	51	1	90	60	164	67	75	101	25.16	0.58	4.59	1.27	2.64	4.78	8.06	7.55	6.82	5.35	4.98	17.46	23.21	14.69	6.13	5.5	1	5
1	51	1	105	60	158	61	77	93	24.56	0.56	3.55	1.43	1.85	4.6	6.3	4.1	3.6	2.3	5.41	46.47	35.3	15.14	5.74	6.1	1	5
0	51	1	100	55	161	59	72	95	22.91	0.97	5.21	2.25	2.66	4.53	9.36	8.74	7.15	3.87	8.68	0	-0.03	0.02	14.44	4.9	1	5
1	51	3	115	65	166	48	77	87	17.52	0.56	5.89	2.45	3.07	5.75	8.95	10.51	8.74	4.77	5.22	11.25	28.9	36.49	10.44	5.7	3	5
1	51	1	110	55	156	59	81	94	24.28	0.52	3.59	1.52	1.82	4.58	6.29	4.14	3.63	2.3	5.37	46.5	35.27	15.14	5.7	6	1	5
1	51	1	125	80	161	60	76	94	23.16	1.29	4.46	1.71	2.59	4.77	7.37	8.15	5.49	4.85	10.23	25.49	18.6	23.83	16.76	5.8	1	5
1	51	1	120	85	159	61	75	92	24.14	1.6	4.65	1.63	2.48	5.25	9.56	6.16	4.79	4.56	11.25	112.94	27.87	13.52	14.35	5.2	1	5
0	51	3	105	80	174	76	80	99	25.02	0.92	4.3	1.01	3.12	5.79	9.14	9.78	9.09	5.14	4.34	46.61	39.96	29.85	9.42	5.9	1	5
0	51	1	125	75	166	59	88	91	21.68	1.27	4.65	1.19	3.08	4.95	9.55	11.72	6.55	3.65	6.91	48.41	160.05	40.98	6.84	5.6	1	5
0	51	3	110	80	169	71	89	98	24.86	0.93	4.38	0.93	3.06	5.8	9.1	9.8	9.1	5.1	4.29	46.65	39.96	29.88	9.37	6	1	5
0	51	2	132	94	176	64	85	89	20.52	1.52	5.76	1.23	4.03	6.9	10.6	12.7	7.6	3	18.27	54.92	132.76	77.81	17.17	5.6	1	5
1	51	1	145	90	160	76	88	107	29.57	1.89	4.88	1.09	2.84	5.44	8.08	10.07	7.5	6.13	29.58	88.01	159.99	143.03	69.1	5.6	4	5
0	51	2	127	99	178	66	92	88	20.6	1.49	5.77	1.16	3.97	6.86	10.64	12.7	7.56	2.96	18.26	54.9	132.76	77.84	17.13	5.7	1	5
0	52	1	100	70	164	46	59	90	17.19	0.44	4.94	2.94	2.21	4.15	12.66	11.57	6.65	3.88	7.75	-0.03	0.05	0.04	11.22	5.9	3	5
0	52	1	100	70	161	44	62	89	17.15	0.5	4.84	2.84	2.18	4.2	12.7	11.6	6.7	3.9	7.7				11.2	6	3	5
1	52	3	115	75	164	47	68	86	17.63	0.58	5.83	2.46	3	5.8	9	10.5	8.7	4.8	5.2	11.21	28.88	36.46	10.42	5.6	3	5
1	52	3	110	70	162	46	74	86	17.65	0.55	5.92	2.42	3.02	5.76	9.03	10.46	8.71	4.82	5.17	11.18	28.89	36.48	10.37	5.6	3	5
1	52	1	120	90	159	59	74	95	23.44	1.28	4.47	1.72	2.49	4.8	7.4	8.2	5.5	4.9	10.2	25.5	18.6	23.8	16.8	5.8	1	5
0	52	3	130	70	155	47	78	86	19.73	0.87	5.35	1.28	3.79	6.01	11.97	14.05	8.95	3.74	6.55	23.08	35.01	25.05	7.27	4.9	5	3
1	52	1	115	85	157	58	81	94	23.61	1.31	4.52	1.72	2.5	4.83	7.37	8.19	5.54	4.94	10.16	25.46	18.64	23.8	16.84	5.8	1	5
1	52	4	106	80	157	60	79	92	24.42	1.54	5.45	1.24	3.31	6.64	13.94	14.39	9.53	5.24	19.39	71.18	109.82	111.32	29.14	6	4	5
0	52	1	130	75	168	61	83	90	21.81	1.34	4.76	1.3	3.18	4.97	9.47	11.65	6.59	3.61	6.98	48.41	159.95	40.92	6.81	5.7	1	5
0	52	3	110	70	174	67	83	93	22	1.43	4.5	0.95	2.98	5.3	9.6	12.5	8.4	4.4	28.38	40.04	56.1	54.4	9.77	6	3	5
0	52	1	125	80	167	60	85	90	21.67	1.28	4.66	1.24	3.1	5	9.5	11.7	6.6	3.6	6.93	48.43	160	40.93	6.84	5.7	1	5
1	52	1	115	80	156	59	82	93	24.3	1.76	4.74	1.81	2.46	5.19	9.65	6.24	4.82	4.64	11.31	112.9	27.91	13.53	14.25	5.1	1	5
0	52	3	120	75	172	64	84	94	21.81	1.39	4.42	0.96	2.98	5.25	9.63	12.54	8.35	4.42	28.42	40	56.1	54.44	9.75	6.1	3	5
1	52	1	120	80	154	57	83	93	24.24	1.69	4.73	1.71	2.53	5.2	9.6	6.2	4.8	4.6	11.3	112.9	27.9	13.5	14.3	5.1	1	5
0	52	1	125	85	169	80	85	103	28.03	1.42	6.47	1.31	4.32	5.22	7.28	6.38	4	4.61	6.54	73.87	56.9	14.79	10.16	5.5	1	5
0	52	3	115	75	172	66	84	95	22.13	1.5	4.6	0.91	3.04	5.25	9.61	12.45	8.4	4.44	28.41	40.02	56.08	54.37	9.81	6.1	3	5
1	52	3	135	75	148	62	86	94	28.15	1.8	5.95	1.27	3.98	6.2	10.1	8.6	8	6.4	26.82	124.82	119.73	80.44	67.25	6.2	1	5
1	52	3	130	70	150	64	87	95	28.28	1.9	5.95	1.26	3.95	6.16	10.06	8.58	8	6.43	26.78	124.78	119.76	80.45	67.23	6.3	1	5
0	52	1	120	85	168	79	92	103	28.01	1.39	6.56	1.41	4.36	5.2	7.3	6.4	4	4.6	6.5	73.9	56.9	14.8	10.2	5.6	1	5
0	52	2	137	89	176	63	90	88	20.41	1.55	5.76	1.28	3.97	6.87	10.59	12.75	7.55	2.95	18.3	54.89	132.76	77.79	17.12	5.5	1	5
0	52	1	115	85	169	80	95	104	28.05	1.41	6.51	1.51	4.27	5.22	7.31	6.45	3.97	4.65	6.5	73.92	56.91	14.77	10.25	5.7	1	5
1	52	2	165	95	165	72	108	111	26.29	0.72	4.43	1.9	2.61	6.43	15.21	16.28	4.46	3.03	13.06	33.32	57.96	41.52	18.56	6.4	5	2
0	52	2	105	70	170	89	92	99	30.95	3.23	4.73	0.77	2.78	6.13	11.82	11.34	7.51	6.76	19.12	97.81	34.32	70.46	46.11	5.6	1	5
0	52	2	100	75	172	91	98	101	30.76	3.23	4.72	0.85	2.74	6.1	11.8	11.3	7.5	6.8	19.1	97.8	34.3	70.5	46.1	5.6	1	5
0	52	2	100	80	171	90	107	102	30.79	3.22	4.72	0.88	2.69	6.18	11.76	11.31	7.51	6.77	19.12	97.84	34.34	70.55	46.15	5.7	1	5
0	52	3	110	85	179	97	110	112	30.3	3.47	3.29	0.77	1.7	5.8	11.6	14.9	8.7	4.3	10.37	83.61	98.76	55.56	18.69	5.8	4	5
0	52	3	110	90	180	98	111	110	30.2	3.43	3.37	0.8	1.72	5.85	11.55	14.93	8.71	4.35	10.32	83.57	98.77	55.54	18.7	5.8	4	5
0	52	3	110	80	181	100	117	112	30.44	3.45	3.35	0.77	1.74	5.84	11.6	14.92	8.75	4.31	10.39	83.63	98.79	55.59	18.71	5.7	4	5
0	53	1	138	104	158	61	81	99	24.36	0.98	4.83	1.56	2.88	5.41	9.57	8.55	6.26	4.95	5	48.18	62.53	16.82	16.76	5.6	2	5
0	53	3	115	75	157	49	81	84	19.65	1.01	5.4	1.17	3.87	6	12.01	14.11	8.9	3.74	6.47	23.13	35.08	25.12	7.27	4.8	5	2
0	53	3	120	70	156	48	82	95	19.56	0.97	5.36	1.18	3.85	6	12	14.1	8.9	3.7	6.52	23.13	35.05	25.07	7.24	4.9	5	3
1	53	4	125	80	162	67	83	104	25.47	1.29	6.14	1.63	3.93	6.36	12.21	11.34	10.59	5.15	12.41	43.71	54.67	53.49	20.33	6.7	5	2
1	53	3	130	80	147	61	80	96	28.22	1.87	5.98	1.32	3.94	6.08	10.06	8.58	7.96	6.41	26.79	124.86	119.76	80.44	67.24	6.3	1	5
1	53	1	105	80	164	64	83	92	23.76	2.16	5.19	1.26	3.45	4.66	6.57	4.86	5.02	4.01	15.78	82.09	35.12	29.5	10.81	5.6	1	5
1	53	2	130	80	167	71	89	100	25.4	0.96	4.6	1.65	3.05	6.2	10	10.2	6.5	4.5	9.83	35.02	60.08	36.96	10.75	5.9	4	5
1	53	2	160	85	163	70	96	110	26.25	0.61	4.53	1.98	2.53	6.41	15.19	16.3	4.52	2.99	13.11	33.33	58.03	41.53	18.56	6.3	5	3
1	53	2	125	75	167	70	92	100	25.22	1	4.6	1.61	3.13	6.15	10.01	10.16	6.46	4.5	9.86	34.99	60.05	36.94	10.72	5.8	4	5
1	53	4	106	75	158	60	87	93	24.22	1.62	5.52	1.25	3.38	6.6	13.9	14.4	9.5	5.2	19.4	71.2	109.8	111.3	29.1	5.9	4	5
0	53	1	145	75	169	70	91	98	24.35	1.72	4.83	1.28	3.08	4.98	9.78	12.06	6.07	2.58	2.42	19.99	40.4	32.14	8.24	5.9	1	5
1	53	4	125	85	159	65	92	104	25.78	1.19	6.22	1.64	3.93	6.4	12.2	11.39	10.6	5.1	12.4	43.7	54.7	53.5	20.3	6.8	5	1
1	53	4	106	80	155	58	89	93	24.27	1.59	5.48	1.2	3.29	6.56	13.9	14.36	9.47	5.18	19.43	71.24	109.75	111.32	29.11	5.9	4	5
1	53	2	165	90	160	67	102	111	26.23	0.68	4.52	1.99	2.61	6.4	15.2	16.3	4.5	3	13.1	33.3	58	41.5	18.6	6.4	5	1
1	53	4	125	85	159	65	99	103	25.55	1.23	6.12	1.61	3.9	6.45	12.24	11.42	10.55	5.12	12.37	43.69	54.65	53.47	20.35	6.7	5	3
1	53	1	115	85	160	80	100	118	31.45	2.01	6.54	1.59	4.45	4.67	10.46	8.47	5.69	4.07	13.56	111.82	119.27	39.83	17.01	5.9	1	5
0	53	2	110	85	175	75	93	103	24.33	3.1	4.1	1.14	1.83	6.1	9.7	8.8	5.5	5	17.1	91.9	106.6	24.4	11.5	4.8	1	5
1	53	1	115	80	162	83	103	118	31.63	2.04	6.53	1.6	4.45	4.7	10.5	8.5	5.7	4.1	13.57	111.81	119.27	39.84	17	5.9	1	5
0	53	2	110	90	173	72	105	105	24.1	3.08	4.2	1.16	1.85	6.15	9.72	8.83	5.51	5.02	17.14	91.9	106.63	24.39	11.45	4.8	1	5
1	54	3	110	80	146	47	71	95	22.04	0.72	3.67	0.9	2.12	5.99	9.83	14.18	9.05	5.44	9.58	18.56	40	51.65	16.44	6.2	5	1
0	54	1	115	85	179	63	69	90	19.63	1.04	4.99	1.41	3.13	5.26	8.54	8.37	7.12	3.22	11.75	106.95	76.78	93.26	31.16	5.5	3	5
1	54	1	90	65	171	61	71	91	20.73	1.06	5.53	1.63	3.55	5.3	9.25	7.81	6.54	3.02	9.05	160.8	109.81	50.72	7.8	5.4	1	5
1	54	3	110	80	148	49	79	94	22.14	0.72	3.57	0.98	2.19	5.95	9.81	14.15	9	5.45	9.55	18.6	40	51.6	16.4	6.3	5	2
0	54	1	143	104	166	68	77	98	24.54	1.11	4.94	1.62	2.94	5.4	9.59	8.59	6.32	5.05	5.03	48.22	62.47	16.8	16.76	5.7	2	5
1	54	1	105	80	169	69	74	91	24.04	2.08	5.25	1.2	3.58	4.66	6.55	4.86	4.99	4.03	15.8	82.08	35.15	29.53	10.85	5.4	1	5
1	54	1	95	60	168	58	80	91	20.55	1.02	5.51	1.6	3.62	5.3	9.3	7.8	6.5	3	9.02	160.81	109.86	50.71	7.83	5.4	1	5
1	54	1	110	75	165	65	77	92	23.95	2.07	5.21	1.18	3.51	4.7	6.6	4.9	5	4	15.8	82.1	35.1	29.5	10.8	5.5	1	5
0	54	1	138	99	163	64	84	98	24.21	1.03	4.85	1.62	2.91	5.4	9.6	8.6	6.3	5	5	48.2	62.5	16.8	16.8	5.6	2	5
1	54	3	140	80	156	57	83	93	23.53	1.45	4.99	1.14	3.19	5.8	12.1	14.7	8.6	5.9	17.72	48.62	139.65	171.57	49.59	6	3	5
1	54	1	100	55	167	56	87	90	20.33	1.07	5.47	1.65	3.55	5.25	9.28	7.75	6.51	3.03	9	160.83	109.81	50.75	7.86	5.5	1	5
0	54	1	140	80	170	70	86	98	24.23	1.78	4.7	1.25	3.02	4.97	9.82	12.07	6.12	2.64	2.37	19.99	40.4	32.16	8.3	5.9	1	5
0	54	1	140	80	168	69	88	97	24.38	1.73	4.73	1.33	3.04	5	9.8	12.1	6.1	2.6	2.39	19.94	40.36	32.15	8.29	5.8	1	5
1	54	3	135	85	158	59	90	93	23.54	1.44	4.98	1.14	3.17	5.75	12.15	14.73	8.64	5.93	17.74	48.64	139.65	171.57	49.64	5.9	3	5
1	54	3	140	75	156	57	92	93	23.65	1.36	5.03	1.04	3.27	5.79	12.06	14.7	8.65	5.87	17.77	48.62	139.64	171.59	49.6	6	3	5
1	54	2	140	85	167	71	97	100	25.3	1.03	4.55	1.7	3.02	6.24	10.02	10.22	6.54	4.55	9.81	35.05	60.04	36.95	10.79	5.9	4	5
0	54	2	110	90	175	75	90	103	24.4	3.05	4.17	1.13	1.73	6.19	9.7	8.78	5.45	4.95	17.13	91.85	106.6	24.43	11.55	4.9	1	5
1	54	1	114	70	153	76	102	112	32.46	3.21	6.47	1.28	4.25	6	10.8	11.5	6.9	4.1	20.84	72.1	10.1	52.9	18.4	6.1	1	5
1	54	1	120	80	161	82	110	116	31.58	2.08	6.5	1.67	4.42	4.7	10.45	8.52	5.69	4.08	13.55	111.78	119.25	39.86	16.99	5.8	1	5
0	54	3	110	75	177	88	109	106	28.08	2.67	5.56	1.01	4.02	5.25	9.29	7.11	10.15	2.87	13.42	71.99	159.98	128.83	16.38	6.4	1	5
1	54	1	109	70	153	76	113	114	32.36	3.26	6.38	1.19	4.33	6.01	10.78	11.45	6.86	4.12	20.82	72.12	10.13	52.86	18.4	6	1	5
1	55	1	110	65	158	50	54	83	19.98	0.6	5.83	3.06	2.52	4.88	11.44	9.36	4.3	3.54	12.47	51.55	66.02	17.13	9.85	5.8	1	5
1	55	1	100	70	157	50	57	85	20.18	0.62	5.84	3.14	2.55	4.85	11.45	9.39	4.35	3.51	12.48	51.52	66.05	17.14	9.77	5.8	1	5
1	55	1	110	70	156	49	63	85	20.03	0.59	5.74	3.04	2.52	4.9	11.4	9.4	4.3	3.5	12.5	51.5	66	17.1	9.8	5.8	1	5
0	55	1	120	80	174	60	77	89	19.9	0.97	4.89	1.38	3.06	5.3	8.5	8.4	7.1	3.2	11.75	107	76.8	93.3	31.2	5.5	3	5
0	55	3	190	110	174	66	79	101	21.88	0.81	4.62	2.32	1.97	5.5	8.88	9.51	8.88	4.05	6.15	20.65	19.13	27.78	12.97	5.4	5	4
0	55	1	125	85	176	63	81	89	20.12	0.95	4.85	1.46	3.07	5.28	8.48	8.41	7.11	3.22	11.7	107.02	76.83	93.25	31.17	5.5	3	5
1	55	3	115	85	148	49	85	96	22.33	0.76	3.67	1.03	2.14	5.96	9.76	14.16	9.04	5.44	9.57	18.57	39.96	51.56	16.4	6.3	5	1
1	55	1	120	80	161	74	87	94	28.52	1.02	4.87	1.33	3.05	5.3	9.7	8.3	4.2	4.1	17.33	121.93	160	37.25	13.13	5.7	1	5
0	55	3	180	100	170	63	88	102	21.71	0.9	4.61	2.42	1.94	5.5	8.9	9.5	8.9	4.1	6.16	20.6	19.1	27.8	13	5.4	5	0
0	55	1	140	85	163	72	87	95	26.95	1.1	3.79	1.42	2.09	5.84	10.56	7.22	6.96	3.83	9.1	128.27	62.49	51.57	15.95	5.8	1	5
0	55	1	158	85	173	91	89	101	30.46	1.3	4.91	1.12	3.17	5.78	7	10.16	6.83	7.84	18.57	29.89	50.3	124.29	86.17	6	1	5
1	55	1	115	80	164	77	94	93	28.68	0.92	4.87	1.4	2.96	5.28	9.72	8.25	4.15	4.05	17.35	121.98	159.98	37.26	13.08	5.6	1	5
0	55	3	125	80	167	69	101	101	24.78	0.57	4.22	1.1	2.86	5.4	10.65	12.14	8.91	3.53	5.55	26.48	30.62	37.96	12.11	6	5	1
0	55	3	130	80	163	65	102	101	24.61	0.56	4.25	1.17	2.8	5.4	10.6	12.1	8.9	3.5	5.52	26.43	30.66	37.94	12.1	5.9	5	0
0	55	3	175	95	173	65	97	102	21.63	0.89	4.54	2.37	1.97	5.53	8.89	9.48	8.87	4.05	6.11	20.57	19.05	27.83	12.97	5.4	5	1
1	55	1	115	75	158	71	96	94	28.62	1.06	4.84	1.35	3.05	5.32	9.73	8.27	4.17	4.06	17.36	121.95	160	37.3	13.09	5.7	1	5
0	55	1	158	90	174	92	100	102	30.39	1.3	5	1.18	3.09	5.8	7	10.2	6.8	7.8	18.53	29.85	50.31	124.34	86.17	6	1	5
0	55	3	160	90	171	83	107	115	28.4	1.01	4.81	1.39	2.98	5.6	9.9	12.2	9.7	4.6	12.2	31.7	72.8	77.8	19.5	6	5	0
1	55	1	119	70	155	78	93	113	32.36	3.29	6.53	1.27	4.19	6.03	10.84	11.47	6.95	4.15	20.79	72.14	10.07	52.93	18.44	6.1	1	5
0	55	1	163	95	177	95	104	102	30.25	1.3	5.01	1.1	3.07	5.77	7.02	10.2	6.79	7.77	18.52	29.86	50.27	124.34	86.16	6.1	1	5
0	55	3	160	90	169	82	108	115	28.63	0.95	4.75	1.4	3.08	5.57	9.85	12.21	9.66	4.56	12.25	31.72	72.84	77.77	19.48	6	5	2
0	55	1	110	75	175	80	98	102	26.06	2.31	4.53	1.67	2.48	5.7	11.3	13.5	7.7	3.4	16.3	47.1	88.2	46.8	15.6	6.2	4	5
0	55	1	105	80	174	79	100	104	26.13	2.38	4.59	1.64	2.41	5.7	11.32	13.5	7.66	3.39	16.31	47.09	88.24	46.76	15.65	6.1	4	5
0	55	1	115	65	171	76	101	103	25.96	2.3	4.59	1.61	2.38	5.7	11.35	13.53	7.73	3.43	16.32	47.14	88.23	46.83	15.65	6.3	4	5
0	55	3	110	70	175	86	103	106	28.08	2.62	5.59	0.99	4.05	5.2	9.3	7.1	10.1	2.9	13.42	72.01	160	128.79	16.36	6.3	1	5
0	55	3	110	70	176	87	107	107	28.09	2.52	5.53	0.9	4.12	5.23	9.31	7.08	10.15	2.92	13.38	71.97	160.04	128.83	16.35	6.2	1	5
1	56	2	115	65	158	51	54	82	20.3	0.87	5.76	1.82	3.57	6.59	11.27	8.78	7.7	4.84	9.54	32.49	21.94	19.49	13.76	6	2	5
1	56	2	120	70	154	49	63	83	20.5	0.87	5.8	1.86	3.54	6.6	11.3	8.8	7.7	4.8	9.58	32.45	21.92	19.47	13.74	6.1	2	5
1	56	1	135	70	161	51	75	96	19.51	1.06	5.15	2.36	2.55	4.42	6.43	7.4	6.82	4.45	7.41	30.03	38.02	59.81	25.86	5.3	1	5
1	56	1	140	65	159	49	77	94	19.23	1.01	5.12	2.35	2.61	4.4	6.4	7.4	6.8	4.5	7.41	30.05	38.03	59.85	25.88	5.3	1	5
0	56	1	105	70	164	62	80	90	23.06	1.36	6.41	1.5	4.46	5.82	11.73	12.85	6.17	3.34	5.07	52.67	121.28	21.12	8.7	5.9	3	5
0	56	1	135	85	162	70	85	94	26.67	1.04	3.88	1.42	2.05	5.8	10.6	7.2	7	3.8	9.1	128.3	62.5	51.6	15.9	5.7	1	5
0	56	4	120	81	172	72	82	99	24.29	1.28	4	1.02	2.71	6.44	11.53	14.53	8.53	3.65	11.94	22.62	72.56	63.98	13.47	6	5	3
1	56	1	125	75	164	70	86	94	25.97	1.17	5.69	2.04	3.51	5.2	11.1	9.2	7.3	4.9	8.93	95.76	86.11	65.23	16.34	5.4	1	5
0	56	1	130	85	163	71	88	93	26.75	1.01	3.96	1.46	2.13	5.84	10.6	7.16	6.96	3.84	9.13	128.33	62.53	51.64	15.86	5.7	1	5
0	56	1	95	70	169	66	86	90	23.18	1.3	6.37	1.55	4.4	5.8	11.7	12.8	6.2	3.3	5.11	52.64	121.32	21.17	8.75	5.9	3	5
1	56	3	135	75	165	50	85	95	18.3	1.82	6.77	1.47	4.82	5.53	10.34	12.13	9.72	19.22	10.17	31.79	49.48	74.28	35.37	6.3	5	1
1	56	1	120	75	164	69	90	92	25.77	1.24	5.66	2.09	3.41	5.22	11.14	9.24	7.33	4.91	8.93	95.78	86.13	65.18	16.31	5.5	1	5
0	56	2	130	80	178	73	91	103	23.04	1.63	4.81	0.97	3.32	6.3	10.3	13.6	7.3	9.9	7.26	25.06	42.68	31.22	16.29	6.3	3	5
0	56	2	125	80	175	70	91	104	22.75	1.73	4.87	0.91	3.28	6.31	10.26	13.55	7.35	9.94	7.3	25.04	42.73	31.26	16.32	6.4	3	5
0	56	3	130	80	164	66	104	100	24.53	0.66	4.21	1.16	2.88	5.4	10.6	12.15	8.89	3.51	5.49	26.41	30.62	37.98	12.1	6	5	1
0	56	1	135	80	177	83	96	100	26.46	1.3	5.45	1.16	3.74	5.61	10.35	7.33	7.55	4.21	9.08	73.59	72.64	71.62	19.65	5.8	1	5
0	56	1	100	65	166	64	95	90	23.39	1.39	6.4	1.47	4.32	5.84	11.7	12.77	6.19	3.32	5.13	52.64	121.32	21.17	8.76	5.9	3	5
0	56	1	140	85	177	82	97	102	26.31	1.31	5.46	1.2	3.77	5.6	10.3	7.3	7.6	4.2	9.05	73.6	72.6	71.6	19.7	5.8	1	5
0	56	1	145	80	178	84	101	101	26.41	1.3	5.41	1.23	3.82	5.58	10.35	7.25	7.55	4.24	9.05	73.55	72.56	71.65	19.74	5.8	1	5
0	56	3	160	85	171	83	116	115	28.42	1.04	4.76	1.3	2.89	5.65	9.94	12.17	9.7	4.64	12.16	31.75	72.78	77.75	19.53	5.9	5	2
1	57	1	120	80	157	61	73	93	24.92	0.66	5.99	1.8	3.73	5.44	11.36	9.55	7.55	3.82	11.62	83.46	32.55	51.04	13.21	6	3	5
1	57	2	115	75	155	49	70	81	20.46	0.88	5.85	1.78	3.64	6.6	11.33	8.82	7.75	4.76	9.54	32.46	21.95	19.49	13.7	6.2	2	5
1	57	1	120	80	153	59	75	94	25.2	0.69	5.97	1.89	3.81	5.4	11.4	9.6	7.6	3.8	11.67	83.5	32.5	51.01	13.2	5.9	3	5
0	57	3	110	75	165	50	79	87	18.34	0.73	4.49	1.49	2.9	5.09	9.62	12.65	8.83	7.51	5.67	11.19	33.79	32.25	25.93	5.2	1	5
0	57	3	115	70	161	48	79	88	18.36	0.77	4.57	1.48	2.84	5.1	9.6	12.7	8.8	7.5	5.7	11.17	33.83	32.21	25.93	5.2	1	5
1	57	1	130	80	154	60	82	94	25.11	0.67	6.03	1.97	3.78	5.45	11.35	9.57	7.58	3.76	11.69	83.45	32.48	51.04	13.22	5.9	3	5
1	57	1	135	75	162	68	78	96	25.82	1.21	5.76	2.04	3.6	5.16	11.1	9.16	7.33	4.89	8.93	95.72	86.09	65.18	16.31	5.3	1	5
1	57	3	135	85	164	49	77	95	18.14	1.81	6.86	1.39	4.78	5.5	10.3	12.1	9.7	19.2	10.2	31.81	49.48	74.33	35.35	6.2	5	2
1	57	1	150	55	156	47	85	94	19.35	1.1	5.02	2.45	2.68	4.42	6.41	7.38	6.8	4.53	7.43	30.09	38.08	59.88	25.86	5.4	1	5
1	57	3	140	90	169	52	85	96	18.24	1.9	6.79	1.48	4.68	5.46	10.34	12.15	9.67	19.17	10.24	31.79	49.5	74.34	35.38	6.1	5	0
0	57	4	121	91	169	69	90	97	24.23	1.34	3.99	0.93	2.68	6.4	11.48	14.45	8.49	3.61	11.99	22.64	72.62	64	13.47	6.2	5	4
0	57	4	126	86	169	69	93	102	24.24	1.34	3.98	0.96	2.78	6.4	11.5	14.5	8.5	3.6	11.98	22.64	72.59	63.96	13.52	6.1	5	2
0	57	2	135	85	181	75	100	104	22.92	1.53	4.73	1	3.25	6.28	10.26	13.61	7.29	9.93	7.27	25.07	42.65	31.27	16.34	6.3	3	5
1	57	4	126	84	148	73	108	119	33.4	2.34	5.16	0.98	3.49	6.9	16.3	17.2	8.4	5	10.1	45.2	37.3	38.2	18.7	7.2	5	0
1	57	4	121	84	147	72	109	120	33.3	2.36	5.21	1.03	3.54	6.85	16.3	17.19	8.43	5.01	10.07	45.25	37.34	38.2	18.71	7.3	5	0
1	57	4	115	80	164	81	111	118	30.1	3.07	5.88	1.2	3.48	6.21	10.45	14.28	10	5.41	28.44	36.91	148.19	104.42	60.01	6.4	5	1
1	57	4	110	80	162	79	113	119	30.12	3.14	5.92	1.12	3.38	6.2	10.4	14.3	10	5.4	28.44	36.9	148.2	104.4	60	6.4	5	0
1	57	4	130	79	145	70	117	118	33.31	2.37	5.13	1	3.54	6.9	16.29	17.25	8.43	4.97	10.12	45.23	37.27	38.23	18.71	7.1	5	1
0	58	3	110	75	161	47	72	88	18.22	0.67	4.61	1.53	2.78	5.15	9.58	12.75	8.78	7.51	5.66	11.15	33.88	32.16	25.95	5.3	1	5
0	58	1	120	80	167	79	81	101	28.31	0.44	4.21	1.96	2.36	4.8	9.27	6.9	5.02	4.12	4.18	95.61	45.64	12.14	11.79	4.9	1	5
0	58	1	125	75	172	82	83	104	27.62	1.15	4.51	1.37	3.07	5.68	10.95	8.8	6.71	3.93	9.75	59.36	82.81	52.8	14.46	6.7	3	5
1	58	1	115	75	151	62	87	112	27.44	1.48	4.72	1.39	2.98	5.38	8.13	6.32	5.79	5.49	8.68	83.11	56.55	31.43	10.64	5.2	1	5
0	58	1	120	80	169	79	93	105	27.68	1.1	4.59	1.29	3.09	5.7	11	8.8	6.7	3.9	9.8	59.35	82.78	52.78	14.51	6.7	3	5
0	58	1	105	70	171	77	95	101	26.4	1.13	4.4	1.19	3.04	4.8	9.8	8	6.4	3.6	4.42	24.93	36.12	38.75	8.76	5.7	1	5
1	58	1	115	70	155	66	93	112	27.71	1.34	4.69	1.47	3.05	5.38	8.09	6.32	5.77	5.46	8.73	83.12	56.6	31.49	10.68	5.3	1	5
1	58	1	110	70	155	66	97	112	27.59	1.43	4.72	1.37	3.06	5.4	8.1	6.3	5.8	5.5	8.72	83.07	56.58	31.48	10.67	5.3	1	5
0	58	1	110	70	172	77	102	101	26.16	1.11	4.4	1.15	2.97	4.76	9.82	8.03	6.4	3.61	4.37	24.9	36.14	38.76	8.72	5.8	1	5
0	58	4	120	75	172	83	95	99	27.92	2.41	3.92	1.16	2.49	6.13	11.38	12.9	10.74	5.85	10.01	24.97	55.55	30.79	14.44	6.1	3	5
1	58	4	100	85	164	82	103	118	30.34	3.17	5.82	1.18	3.3	6.17	10.41	14.3	9.96	5.37	28.44	36.85	148.15	104.36	60.04	6.5	5	1
1	59	1	130	70	159	57	70	96	22.63	0.56	5.11	2.33	2.86	5.87	10.35	9.11	3.33	4.55	6.65	24.65	33.32	14.65	3.63	6	3	5
1	59	1	130	70	162	60	77	95	22.86	0.51	5.14	2.35	2.87	5.9	10.4	9.1	3.3	4.5	6.6	24.69	33.35	14.63	3.68	6.1	3	5
1	59	3	130	80	152	51	78	93	22.07	1.11	5.45	1.47	3.82	5	9.7	11.8	9.4	3.8	7.53	29.32	20.66	27.11	12.08	6	3	5
1	59	4	110	75	155	55	79	98	22.79	0.81	5.5	1.45	3.24	6.31	13.45	13.58	9.61	3.9	10.58	38.4	36.04	41.87	25.76	6.7	5	1
1	59	1	140	95	149	55	82	103	24.99	0.8	6.25	3.01	2.79	4.81	7.86	6.91	5.92	5.9	10.5	36.1	22.1	39.8	31.3	6.1	1	5
1	59	3	130	75	147	47	79	94	21.79	1.17	5.54	1.37	3.83	5.01	9.68	11.75	9.42	3.79	7.48	29.37	20.62	27.06	12.13	6	3	5
1	59	4	115	70	154	54	80	92	22.64	0.87	5.55	1.48	3.14	6.3	13.5	13.6	9.6	3.9	10.6	38.4	36	41.9	25.8	6.7	5	2
0	59	1	120	90	162	74	91	101	28.16	0.43	4.19	1.98	2.32	4.79	9.28	6.88	5.01	4.1	4.16	95.56	45.6	12.06	11.79	4.7	1	5
0	59	1	125	85	166	78	89	101	28.34	0.51	4.2	2	2.29	4.8	9.3	6.9	5	4.1	4.2	95.6	45.6	12.1	11.8	4.8	1	5
0	59	1	110	75	170	76	88	99	26.27	1.16	4.37	1.22	3.17	4.89	9.66	8.41	6.49	3.84	4.45	24.86	36.13	38.73	8.78	5.7	1	5
1	59	1	145	95	150	56	94	105	25.04	0.75	6.31	3.09	2.83	4.86	7.89	6.9	5.88	5.91	10.47	36.11	22.06	39.85	31.3	6.2	1	5
0	59	1	95	70	170	77	92	100	26.53	1.17	4.39	1.18	3.1	4.8	9.79	7.95	6.43	3.63	4.39	24.92	36.08	38.72	8.72	5.6	1	5
0	59	1	105	65	167	74	93	102	26.66	1.29	4.43	1.16	3	4.76	9.74	7.97	6.4	3.65	4.43	24.95	36.07	38.89	8.73	5.8	1	5
0	59	1	105	75	171	76	94	101	26.1	1.19	4.4	1.19	3.09	4.9	9.7	8.4	6.5	3.8	4.44	24.9	36.1	38.7	8.76	5.7	1	5
0	59	1	110	70	171	77	96	101	26.5	1.21	4.45	1.19	3.04	4.8	9.7	8	6.4	3.6	4.42	24.93	36.12	38.89	8.77	5.7	1	5
0	59	1	115	70	167	77	95	106	27.53	1.15	4.63	1.36	3.13	5.65	10.96	8.78	6.71	3.9	9.78	59.3	82.79	52.8	14.55	6.6	3	5
1	59	3	105	60	170	73	96	103	25.1	1.43	6.31	1.72	4.29	5.07	8.41	10.23	10.14	5.95	3.17	37.88	48.93	58.51	19.52	5.4	3	5
0	59	4	115	75	168	78	90	98	27.8	2.4	4	1.08	2.5	6.1	11.4	12.9	10.7	5.9	10.04	24.99	55.6	30.8	14.42	6.2	3	5
0	59	4	120	75	165	76	100	98	27.94	2.42	3.91	1.1	2.53	6.14	11.41	12.85	10.67	5.93	10.08	24.94	55.58	30.77	14.38	6.2	3	5
1	60	3	140	85	157	55	70	95	22.03	1.07	5.47	1.38	3.77	4.99	9.73	11.84	9.44	3.75	7.56	29.29	20.67	27.07	12.1	5.9	3	5
1	60	4	115	65	155	54	70	91	22.69	0.97	5.63	1.57	3.09	6.35	13.51	13.64	9.59	3.9	10.57	38.44	36.03	41.87	25.8	6.8	5	2
1	60	1	125	80	165	63	87	97	23.05	0.44	5.08	2.32	2.88	5.87	10.43	9.15	3.32	4.55	6.63	24.71	33.36	14.68	3.7	6	3	5
1	60	1	135	85	149	55	86	104	25.07	0.72	6.18	3.06	2.88	4.76	7.86	6.86	5.97	5.85	10.45	36.09	22.15	39.78	31.25	6	1	5
1	60	3	110	75	173	76	92	104	25.2	1.38	6.21	1.84	4.42	5.14	8.36	10.24	10.05	6.02	3.25	37.96	48.96	58.52	19.53	5.4	3	5
1	60	3	105	70	171	74	101	102	25.26	1.38	6.26	1.79	4.34	5.1	8.4	10.2	10.1	6	3.22	37.91	48.91	58.47	19.54	5.5	3	5
0	60	1	95	65	172	77	104	102	26.22	1.27	4.5	1.25	3.14	4.92	9.65	8.4	6.53	3.76	4.47	24.87	36.12	38.66	8.71	5.6	1	5
0	60	1	115	70	172	78	105	100	26.53	1.27	4.41	1.14	2.94	4.82	9.67	8.02	6.41	3.62	4.45	24.98	36.13	38.92	8.81	5.7	1	5
1	61	3	155	95	155	60	92	105	24.98	0.67	3.56	1.29	2.21	5.86	9.22	10.21	8.92	7.5	7.97	48.47	53.12	60.24	56.34	5.9	1	5
1	61	3	160	95	156	61	95	104	25.23	0.64	3.51	1.31	2.18	5.9	9.2	10.2	8.9	7.5	8.01	48.43	53.16	60.21	56.3	5.9	1	5
1	62	3	160	90	155	61	104	104	25.41	0.62	3.57	1.39	2.26	5.87	9.25	10.19	8.88	7.45	8.05	48.44	53.21	60.2	56.33	5.9	1	5
1	63	3	110	75	155	51	62	82	21.4	1.62	5.3	1.4	3.02	4.91	10.89	8.59	8.46	3.82	7.67	66.14	44.23	61.62	17	5.7	1	5
1	63	3	110	70	154	51	66	82	21.57	1.61	5.25	1.48	2.99	4.89	10.9	8.58	8.51	3.79	7.63	66.1	44.2	61.6	17	5.7	1	5
1	63	3	100	65	153	51	72	83	21.79	1.65	5.24	1.45	3.09	4.9	10.92	8.55	8.52	3.83	7.67	66.12	44.23	61.61	17.01	5.8	1	5
1	63	4	135	80	169	85	99	109	29.93	1.96	5.92	1.16	3.58	6.5	10.2	13.8	9.7	4.7	19.01	38.8	67.7	70.3	32.9	6.3	3	5
1	63	4	135	75	166	82	103	110	29.68	2.02	6	1.18	3.54	6.45	10.17	13.77	9.7	4.65	19.01	38.76	67.71	70.27	32.87	6.4	3	5
1	63	4	135	85	170	87	112	111	30.01	2.06	5.89	1.08	3.66	6.52	10.17	13.75	9.71	4.66	18.96	38.76	67.67	70.32	32.91	6.2	3	5
1	64	3	145	85	146	51	72	86	23.78	2.14	5.29	1.53	2.89	5.7	8.6	11.8	8	5.7	9.3	31.5	55.6	50.5	25.8	5.7	3	5
1	64	3	150	75	143	49	75	84	23.82	2.24	5.23	1.52	2.95	5.75	8.62	11.83	8.04	5.68	9.3	31.53	55.62	50.46	25.8	5.8	3	5
1	64	3	140	90	148	53	76	85	23.89	2.15	5.31	1.63	2.84	5.74	8.56	11.78	7.97	5.75	9.25	31.47	55.56	50.54	25.76	5.6	3	5
